# Supplementary material for: Enhancing sustainable agricultural export performance through digitalization: The distinct roles of domestic and foreign inputs
Source: PLoS One. 2025 Dec 30;20(12):e0339692. doi: 10.1371/journal.pone.0339692 (PMC12753084; doi:10.1371/journal.pone.0339692)
Supplement: S1 Data — (XLSX) [file pone.0339692.s001.xlsx]

## Sheet: Variable data
id	country	year	DVA	E	EDVAR	dg	fg	GP	te	rq	hc	lr	substitution ln(DVA)	substitution ln(E)	substitution dg	pe	tc	IV1	IV2	IV3	D
1	ARG	2000	3070.9	3262.21	0.941356	0.0156427	0.00605228	1.77431	0.361736	0.592391	2.6572	0.100998	8.25555	8.30533	0.25	0.6922	164.779		0.00217078	0.00570653	2
1	ARG	2001	3059.59	3239.58	0.944442	0.0166869	0.00554551	1.83817	0.366756		2.683	0.101385	8.26087	8.30526	0.26	0.6942	170.825	0.00152999	0.00233496	0.00567116	2
1	ARG	2002	3420.14	3621.36	0.944436	0.0129793	0.00570194	2.65294	0.316596	0.205405	2.70906	0.101809	8.14061	8.2127	0.262	0.6883	182.847	0.00181589	0.00251149	0.0055884	2
1	ARG	2003	3795.06	4028.28	0.942105	0.0120686	0.00581098	2.50038	0.283221	0.248649	2.73537	0.108994	8.22045	8.29975	0.277	0.7134	170.108	0.00154631	0.00266977	0.00561191	2
1	ARG	2004	4388.58	4660.64	0.941628	0.0123421	0.0067395	2.76286	0.300268	0.243781	2.76194	0.116178	8.30735	8.46283	0.31	0.7401	186.689	0.00193541	0.00285666	0.00595374	2
1	ARG	2005	5195.21	5535.31	0.938559	0.0124375	0.00681944	2.7116	0.32441	0.323529	2.78876	0.123476	8.45776	8.59363	0.346	0.8302	192.72	0.00218709	0.0030361	0.00617772	2
1	ARG	2006	5940.22	6406.6	0.927204	0.01379	0.00756699	2.48665	0.34191	0.284314	2.79698	0.13002	8.55636	8.70787	0.387	0.8201	189.139	0.00260282	0.00322193	0.00642162	2
1	ARG	2007	7204.37	7763.78	0.927946	0.0141622	0.0073101	2.55206	0.351652	0.262136	2.80521	0.135145	8.72921	8.87557	0.43	0.8977	191.683	0.00357803	0.00340244	0.00650612	2
1	ARG	2008	9160.08	9892.81	0.925933	0.0148353	0.00719862	2.54493	0.386199	0.247573	2.81348	0.130217	8.9473	9.09467	0.452	0.9092	181.612	0.00398136	0.00354031	0.00670326	2
1	ARG	2009	7458.19	8087.97	0.922134	0.0202449	0.00730278	2.21331	0.424397	0.22488	2.82177	0.126031	8.67194	8.84731	0.476	0.7612	188.265	0.00504401	0.00365197	0.00581844	2
1	ARG	2010	9186.94	9819.56	0.935575	0.0160159	0.00652319	2.68758	0.450155	0.263158	2.83008	0.138865	8.95431	9.08762	0.504	0.8842	182.839	0.00911021	0.0037658	0.00623337	2
1	ARG	2011	11299.1	12131.3	0.931406	0.016564	0.00689269	2.5926	0.464013	0.265403	2.85854	0.141143	9.14249	9.27748	0.526	0.9327	175.397	0.00816811	0.00391497	0.00659988	2
1	ARG	2012	10855.5	11644.4	0.932248	0.019447	0.00676626	2.23505	0.46721	0.218009	2.88729	0.144784	9.07561	9.22314	0.55	0.8671	171.823	0.00924271	0.00405129	0.00663175	2
1	ARG	2013	10453.2	11185.3	0.93455	0.0179854	0.00660438	2.21653	0.496769	0.199052	2.91633	0.143938	9.02275	9.15992	0.571	0.9373	170.812	0.0116488	0.00412788	0.00655159	2
1	ARG	2014	9791.52	10395.3	0.941922	0.0168149	0.00628554	2.35909	0.491287	0.144231	2.94566	0.138999	8.90877	9.03393	0.568	0.9553	176.076	0.0116366	0.00420944	0.00652618	2
1	ARG	2015	8121.44	8608.66	0.943403	0.0214137	0.00626888	2.11352	0.46127	0.206731	2.97529	0.13406	8.68464	8.81694	0.579	1.0381	175.352	0.0114414	0.00429499	0.00639161	2
1	ARG	2016	8659.9	9151.11	0.946322	0.0199387	0.00676315	2.40235	0.441185	0.408654	3.00521	0.129121	8.75185	8.86918	0.615	1.0067	168.811	0.0151971	0.00447672	0.0062588	2
1	ARG	2017	8472.55	9029.02	0.938369	0.0218431	0.00706743	2.13016	0.454234	0.447115	3.03544	0.124182	8.72811	8.85582	0.628	1.0554	163.141	0.0148134	0.00463961	0.00638111	2
1	ARG	2018	7997.92	8881.65	0.9005	0.0233784	0.00916359	1.32966	0.462428	0.461538	3.06597	0.119242	8.76634	8.90588	0.631	0.9749	153.082	0.0169721	0.00470786	0.00653842	2
1	ARG	2019	9219.78	10072.7	0.915322	0.0216161	0.00773064	2.0156	0.426966	0.360577	3.0968	0.119242			0.628	1.1223	141.769	0.0186903	0.00477523	0.00650828	2
2	AUS	2000	5643.72	6333.01	0.891159	0.031147	0.0137402	1.56953	0.400763	0.940217	3.53864	0.0305547	8.64871	8.80404	0.456	0.9116	154.548		0.00175801	0.00559337	1
2	AUS	2001	5670.03	6296.66	0.900482	0.0296161	0.0120677	1.49077	0.411775		3.52751	0.031501	8.64992	8.78684	0.474	0.9055	163.233	0.0164111	0.00188837	0.00548757	1
2	AUS	2002	5411.03	6109.14	0.885727	0.0318306	0.0117812	1.31414	0.413103	0.891892	3.51642	0.0308957	8.59633	8.75509	0.495	0.9162	166.589	#VALUE!	0.002021	0.00543385	1
2	AUS	2003	4873.99	5444.42	0.895226	0.0305906	0.00927537	1.24839	0.396641	0.92973	3.50537	0.0302514	8.49215	8.63833	0.519	0.7456	163.554	#VALUE!	0.00215791	0.00548177	1
2	AUS	2004	6132.52	6852.95	0.894872	0.0312552	0.00958811	1.28632	0.370419	0.960199	3.49435	0.0335095	8.7276	8.86841	0.548	0.9	168.794	#VALUE!	0.0023064	0.00583738	1
2	AUS	2005	6619.27	7512.5	0.881101	0.029044	0.0100002	1.14799	0.338437	0.941176	3.48337	0.0343673	8.79378	8.94779	0.582	0.8895	168.369	0.0196908	0.00244611	0.00603236	1
2	AUS	2006	6185.79	7070.39	0.874887	0.0282517	0.010454	1.13876	0.293168	0.95098	3.47242	0.0315374	8.73535	8.898	0.617	0.9213	168.637	0.019169	0.00258797	0.00623154	1
2	AUS	2007	5608.97	6377.62	0.879477	0.02604	0.0101427	1.04745	0.29327	0.956311	3.4615	0.0301017	8.63776	8.79336	0.632	0.7669	163.253	0.0196208	0.0027451	0.00621616	1
2	AUS	2008	6798.53	7751.68	0.877039	0.0256611	0.0101434	1.11521	0.263431	0.966019	3.45062	0.031233	8.84025	8.9918	0.641	0.7961	166.866	0.0186629	0.00286249	0.00643146	1
2	AUS	2009	7166.46	8132.76	0.881185	0.0277987	0.0106796	1.20293	0.256696	0.990431	3.43977	0.03533	8.90271	9.04818	0.648	0.8589	158.018	0.0190533	0.00296019	0.00560073	1
2	AUS	2010	7661.49	8596.98	0.891184	0.029381	0.00988866	1.2009	0.199423	0.966507	3.42896	0.0333126	8.979	9.11589	0.651	0.8577	155.442	0.021127	0.00305268	0.00598406	1
2	AUS	2011	10710	12112.5	0.884204	0.0286048	0.0101142	1.21649	0.174684	0.981043	3.44217	0.041257	9.31661	9.45947	0.665	0.9234	144.729	0.0233543	0.00316995	0.00630192	1
2	AUS	2012	12887.6	14650.9	0.879643	0.0273187	0.0108815	1.26537	0.196446	0.971564	3.45542	0.0411822	9.51762	9.65785	0.67	0.9863	145.901	0.0225978	0.00328793	0.00633519	1
2	AUS	2013	14358.1	16420	0.874429	0.0264466	0.0107645	1.28874	0.171323	0.971564	3.46873	0.0406399	9.62175	9.77184	0.68	0.9886	148.5	0.0227984	0.00335067	0.00630726	1
2	AUS	2014	9592.51	10738.2	0.893311	0.0271933	0.0115428	1.01393	0.178167	0.980769	3.48209	0.0416025	9.49184	9.6365	0.679	1.0175	143.209	0.0222152	0.00342609	0.00624516	1
2	AUS	2015	11044.2	12575.2	0.878248	0.0272142	0.0119616	1.27052	0.217575	0.961538	3.4955	0.0404706	9.35207	9.49627	0.681	1.0041	140.959	0.0229948	0.00349151	0.00603141	1
2	AUS	2016	11083.4	12510.3	0.885937	0.0271725	0.0123377	1.33726	0.21818	0.975962	3.50897	0.0390756	9.36435	9.49786	0.701	0.9784	138.087	0.0235512	0.00365392	0.00586426	1
2	AUS	2017	12641.9	14341.9	0.881466	0.0279809	0.0131732	1.40665	0.19024	0.980769	3.52248	0.0399791	9.49168	9.63241	0.714	1.0885	133.993	0.0235164	0.00379531	0.0059398	1
2	AUS	2018	10089.7	11554.6	0.873218	0.0270636	0.0125142	1.25021	0.206364	0.980769	3.53605	0.0402677	9.16346	9.33083	0.732	1.0044	134.809	0.0251828	0.00384575	0.00607426	1
2	AUS	2019	9234.2	10533.3	0.876667	0.0279759	0.0133433	1.16918	0.188131	0.985577	3.54967	0.0397464			0.733	0.9166	131.499	0.0253342	0.00392827	0.00600339	1
3	AUT	2000	524.46	653.074	0.803064	0.0204843	0.0177998	0.892116	0.588933	0.929348	3.11703	0.169535	6.24595	6.51898	0.476	0.956	131.186		0.0218293	0.0646968	1
3	AUT	2001	521.961	653.576	0.798623	0.0236154	0.0184932	0.803476	0.587735		3.13323	0.16808	6.23169	6.50921	0.501	0.9755	129.457	0.00802687	0.0235781	0.066335	1
3	AUT	2002	537.903	677.488	0.793967	0.021711	0.0176524	0.747518	0.593115	0.92973	3.14952	0.167838	6.25239	6.54166	0.508	0.9696	124.989	0.0086338	0.0259577	0.0645278	1
3	AUT	2003	645.944	808.052	0.799385	0.0215003	0.0168912	0.839233	0.590448	0.918919	3.16589	0.167236	6.45537	6.73644	0.531	0.9432	123.632	0.00927059	0.0274965	0.0652866	1
3	AUT	2004	684.836	848.967	0.80667	0.019281	0.0163927	0.812574	0.61367	0.915423	3.18234	0.167147	6.55224	6.8252	0.565	0.996	130.78	0.0116704	0.0295739	0.0706856	1
3	AUT	2005	675.638	853.15	0.791933	0.0194669	0.0160942	0.830469	0.600458	0.95098	3.19888	0.167317	6.53928	6.83752	0.587	0.9561	126.471	0.011183	0.0315001	0.0741796	1
3	AUT	2006	721.046	912.021	0.790602	0.0172646	0.0164367	0.815185	0.607318	0.960784	3.21551	0.166893	6.56337	6.85603	0.607	0.9528	120.187	0.0123809	0.0334222	0.0800637	1
3	AUT	2007	925.106	1153.67	0.801884	0.012987	0.0154064	0.952519	0.599629	0.961165	3.23222	0.166747	6.82303	7.09931	0.623	0.9791	116.448	0.0119764	0.0355153	0.0815004	1
3	AUT	2008	1150.81	1454.42	0.791247	0.0156356	0.0149592	0.979274	0.592642	0.941748	3.24902	0.165899	7.02102	7.31712	0.639	1.0352	114.132	0.00946364	0.0364081	0.0812604	1
3	AUT	2009	962.502	1213.33	0.793276	0.0169952	0.0148866	0.862971	0.59503	0.923445	3.26591	0.165608	6.84702	7.14514	0.65	1.0184	104.443	0.0114844	0.0372175	0.0705778	1
3	AUT	2010	1101.95	1451.48	0.759194	0.0125006	0.017306	0.833596	0.599732	0.923445	3.28289	0.165269	7.04239	7.36967	0.668	0.9532	107.294	0.0127753	0.0379569	0.0784036	1
3	AUT	2011	1347.98	1774.55	0.75962	0.0112171	0.0163694	0.933567	0.599296	0.905213	3.29365	0.16476	7.2198	7.54669	0.689	1.0298	102.315	0.00984296	0.0387309	0.0844192	1
3	AUT	2012	1271.13	1695.55	0.749687	0.0108866	0.0172391	0.87423	0.610583	0.914692	3.30445	0.164215	7.16673	7.50946	0.703	0.9595	103.006	0.00897703	0.0397173	0.086758	1
3	AUT	2013	1176.42	1590.48	0.73966	0.0112421	0.0177376	0.827879	0.620474	0.914692	3.31529	0.164069	7.09154	7.45226	0.703	0.9622	98.3077	0.00877662	0.0403297	0.0873793	1
3	AUT	2014	1115.72	1502.62	0.74252	0.0105568	0.0181512	0.784241	0.619364	0.913462	3.32616	0.163803	7.03525	7.39456	0.708	1.0203	101.887	0.00910559	0.0408929	0.0874053	1
3	AUT	2015	1034.83	1393.28	0.742731	0.011577	0.0196102	0.784454	0.62381	0.913462	3.33706	0.163124	6.97258	7.33196	0.724	0.9736	104.649	0.00886137	0.0412435	0.0879808	1
3	AUT	2016	1028.71	1369.52	0.751143	0.0112234	0.0198427	0.823452	0.625326	0.913462	3.34801	0.162929	6.97195	7.32064	0.704	1.006	100.775	0.00976213	0.0427649	0.0880128	1
3	AUT	2017	1110.95	1466.28	0.757667	0.0116363	0.0207817	0.878483	0.612696	0.908654	3.35898	0.161045	7.04448	7.37611	0.718	0.9848	99.8214	0.00986941	0.0439905	0.0902427	1
3	AUT	2018	1153.55	1514.23	0.761803	0.0111215	0.0204293	0.924259	0.611842	0.913462	3.37	0.160828	7.14697	7.49518	0.73	1.0047	104.365	0.0101794	0.0446044	0.0913217	1
3	AUT	2019	1097.85	1449.1	0.75761	0.0115774	0.0211029	0.878605	0.622237	0.913462	3.38105	0.160631			0.733	0.9994	105.187	0.00975936	0.0453532	0.0902383	1
4	BEL	2000	596.871	858.896	0.694929	0.0107023	0.0203724	0.990107	0.537316	0.858696	2.97363	0.284676	6.37027	6.77681	0.43	0.9844	80.2648		0.0188431	0.0522791	1
4	BEL	2001	552.679	796.176	0.694167	0.0116183	0.0198941	0.961781	0.559727		2.99242	0.279062	6.29662	6.70436	0.48	0.948	83.6482	0.00334859	0.0201745	0.0516732	1
4	BEL	2002	658.958	949.78	0.6938	0.0111836	0.0196892	0.99936	0.568608	0.859459	3.01133	0.274769	6.44739	6.85501	0.519	0.9789	81.3699	0.00538274	0.0217531	0.0494488	1
4	BEL	2003	849.284	1215.6	0.698654	0.011524	0.0195092	0.958026	0.572573	0.87027	3.03036	0.27576	6.70486	7.10415	0.543	0.9544	80.362	0.00558843	0.0231907	0.048734	1
4	BEL	2004	1025.06	1457.33	0.703381	0.011137	0.0195732	0.980486	0.565322	0.880597	3.04951	0.277411	6.89588	7.29459	0.562	0.9892	82.0364	0.00620684	0.024645	0.0517872	1
4	BEL	2005	1065.5	1589.41	0.670376	0.00893558	0.0200307	0.885538	0.559808	0.872549	3.06878	0.278402	6.90328	7.35961	0.578	0.9342	79.1889	0.00621666	0.026107	0.0543985	1
4	BEL	2006	1104.69	1595.57	0.692351	0.00941948	0.0200636	0.94151	0.554081	0.887255	3.07357	0.278071	7.03726	7.47626	0.593	0.9125	80.5205	0.00553844	0.0275629	0.0575435	1
4	BEL	2007	1411.73	2081.13	0.678349	0.00838581	0.0188389	0.902397	0.551793	0.912621	3.07836	0.277081	7.2614	7.71839	0.613	0.9349	86.7592	0.00628849	0.0287137	0.0583076	1
4	BEL	2008	1459.79	2299.34	0.634872	0.00797699	0.0181116	0.78671	0.546651	0.917476	3.08317	0.278732	7.26893	7.80507	0.622	0.9022	74.7067	0.00577424	0.0295048	0.0582656	1
4	BEL	2009	1333.71	2050.61	0.650396	0.00934984	0.0191951	0.786955	0.562926	0.875598	3.08798	0.277411	7.12995	7.63991	0.632	0.9273	55.7468	0.00594637	0.030073	0.0520283	1
4	BEL	2010	1241.76	1950.68	0.636575	0.00948921	0.019108	0.709705	0.506193	0.856459	3.0928	0.275429	7.16157	7.6605	0.645	0.9585	68.2295	0.00725919	0.0304924	0.0574788	1
4	BEL	2011	1284.7	2155.33	0.596059	0.00889604	0.0191972	0.715117	0.497626	0.867299	3.099	0.272457	7.15857	7.73122	0.666	0.9672	62.1264	0.00774414	0.0311134	0.0611834	1
4	BEL	2012	1287.48	2104.29	0.611832	0.00888644	0.019731	0.723166	0.496276	0.867299	3.10521	0.265192	7.17099	7.71077	0.672	0.9138	61.0754	0.00718088	0.0317566	0.0623898	1
4	BEL	2013	1341.51	2260.52	0.593453	0.0082135	0.0195889	0.696547	0.503908	0.876777	3.11143	0.269485	7.20954	7.77785	0.679	0.9584	59.2972	0.00730201	0.0321543	0.06284	1
4	BEL	2014	1262.66	2102.56	0.600536	0.00832163	0.0206459	0.66235	0.509352	0.841346	3.11767	0.269815	7.15718	7.72129	0.693	1.018	59.347	0.00698157	0.032487	0.0634456	1
4	BEL	2015	1309.45	2118.62	0.618066	0.00859498	0.0214443	0.748124	0.52696	0.884615	3.12391	0.273943	7.21079	7.73902	0.697	1.0132	53.0756	0.00707779	0.0328158	0.0647803	1
4	BEL	2016	1325.07	2172.54	0.609918	0.00931594	0.0221329	0.709193	0.53635	0.884615	3.13018	0.280515	7.23269	7.78097	0.704	0.9687	50.7703	0.00743608	0.0336792	0.0640806	1
4	BEL	2017	1586.04	2545.27	0.62313	0.00887916	0.0205531	0.889688	0.538497	0.865385	3.13645	0.27609	7.29878	7.8613	0.712	1.0261	51.8153	0.00816818	0.0345451	0.0657684	1
4	BEL	2018	1549.12	2533.77	0.61139	0.00927745	0.0225702	0.822662	0.523013	0.865385	3.14274	0.280713	7.30248	7.93614	0.722	0.989	52.5697	0.00787114	0.0348494	0.066972	1
4	BEL	2019	1574.37	2532.44	0.62168	0.0093164	0.0224494	0.846938	0.561616	0.875	3.14903	0.28312			0.73	1.0126	56.809	0.00837525	0.0352836	0.0679973	1
5	BGD	2000	81.1485	83.2799	0.974406	0.00400137	0.00575789	1.31665	0.0332824	0.163043	1.63989	0.641469			0.034	0.5979	244.293		0.00360729	0.0132166	2
5	BGD	2001	63.3437	65.1192	0.972734	0.00396202	0.00570271	1.3624	0.0259197		1.66191	0.637858			0.036	0.588	263.924	5.1941e-06	0.0038742	0.0129466	2
5	BGD	2002	74.1783	76.1927	0.973562	0.00426128	0.00546291	1.34443	0.0222045	0.145946	1.68423	0.634017			0.036	0.6042	236.403	5.54365e-06	0.00417083	0.0129042	2
5	BGD	2003	82.0196	84.51	0.970532	0.00401278	0.00537284	1.27142	0.0260682	0.167568	1.70684	0.632096			0.038	0.6207	231.211	6.9833e-06	0.00445404	0.0131233	2
5	BGD	2004	154.131	159.093	0.96881	0.00414442	0.00584753	1.29153	0.0336331	0.124378	1.72466	0.625567			0.04	0.6091	221.569	7.98688e-06	0.00477241	0.0140911	2
5	BGD	2005	262.889	271.597	0.967937	0.0042174	0.00611846	1.4723	0.0397902	0.151961	1.74209	0.607744			0.046	0.6829	209.514	1.00144e-05	0.00507854	0.0146104	2
5	BGD	2006	244.513	256.114	0.954703	0.00380019	0.00587511	0.992587	0.0292849	0.171569	1.7676	0.605362			0.06	0.7043	214.443	4.2174e-05	0.00538217	0.015135	2
5	BGD	2007	429.004	454.727	0.943433	0.00335685	0.00617872	0.858086	0.0434079	0.184466	1.79349	0.600446			0.076	0.7413	194.246	6.84034e-05	0.0057295	0.0151148	2
5	BGD	2008	290.656	307.151	0.946298	0.00326196	0.00582649	0.844837	0.0283352	0.18932	1.81975	0.599447			0.088	0.8007	204.293	8.39214e-05	0.006012	0.0155948	2
5	BGD	2009	275.501	290.474	0.948452	0.00317241	0.00597641	0.796927	0.0267197	0.220096	1.8464	0.598909			0.098	0.8007	200.062	0.000101121	0.00624389	0.01362	2
5	BGD	2010	394.385	416.805	0.946208	0.00303354	0.00616214	0.756727	0.0214485	0.205742	1.87344	0.598525			0.113	0.8478	209.892	0.000117379	0.00646278	0.0145048	2
5	BGD	2011	460.435	488.786	0.941998	0.00264492	0.00618697	0.762896	0.0202555	0.227488	1.89753	0.589844			0.138	0.8913	185.797	0.000136509	0.0067517	0.0153158	2
5	BGD	2012	348.858	368.483	0.946741	0.00272255	0.00658091	0.812689	0.0213007	0.184834	1.92194	0.589229			0.154	0.9045	204.499	0.000132246	0.00704888	0.0154442	2
5	BGD	2013	338.22	356.813	0.947893	0.00286074	0.00661178	0.846854	0.0180089	0.203791	1.94666	0.589844			0.186	0.9436	202.053	0.000180505	0.00720227	0.0154129	2
5	BGD	2014	343.951	360.799	0.953303	0.00320927	0.00698741	0.882098	0.0180089	0.168269	1.97169	0.589153			0.223	0.9798	203.916	0.000340428	0.007438	0.0152594	2
5	BGD	2015	250.983	263.276	0.953311	0.00293884	0.00556809	0.865313	0.0186968	0.173077	1.99705	0.594011			0.243	1.0076	210.799	0.000413996	0.00759744	0.0146719	2
5	BGD	2016	311.181	323.277	0.962582	0.00360785	0.00561684	0.976632	0.0186968	0.221154	2.02274	0.596467			0.3	1.0126		0.000531931	0.00802567	0.0142673	2
5	BGD	2017	281.923	292.981	0.962257	0.0032594	0.00600786	0.968069	0.0186968	0.211538	2.04875	0.595938			0.328	1.1083		0.000775687	0.0083468	0.0141728	2
5	BGD	2018	270.696	281.496	0.961634	0.00315331	0.00545761	0.965811	0.0186968	0.1875	2.0751	0.597088			0.356	1.1078		0.000834406	0.00852701	0.0144466	2
5	BGD	2019	257.982	267.394	0.964799	0.00305465	0.00446317	1.14469	0.0186968	0.158654	2.10179	0.612046			0.361	1.1226		0.000958605	0.00878984	0.0142113	2
6	BGR	2000	136.56	157.178	0.868824	0.0083129	0.00941541	0.795585	0.268093	0.603261	2.90185	0.31872	4.8702	5.08025	0.27	0.9489	219.725		0.0119408	0.0323519	2
6	BGR	2001	132.949	154.74	0.859181	0.00831454	0.00973878	0.732893	0.278885		2.91946	0.313387	4.81384	5.03002	0.288	0.8262	216.67	0.000632803	0.0128417	0.032071	2
6	BGR	2002	217.921	252.719	0.862303	0.010156	0.00972077	0.885467	0.2885	0.675676	2.93718	0.308364	5.36259	5.55388	0.305	0.893	209.559	0.00075496	0.0138742	0.0313142	2
6	BGR	2003	248.331	289.987	0.856353	0.010154	0.010458	0.874208	0.289767	0.686487	2.955	0.305507	5.4932	5.69936	0.323	0.7951	204.84	0.00122279	0.0147397	0.0312159	2
6	BGR	2004	340.173	405.134	0.839655	0.00929845	0.0115489	0.937921	0.269708	0.716418	2.97294	0.304616	5.79924	6.03459	0.349	0.9796	199.586	0.00184093	0.0157802	0.0331653	2
6	BGR	2005	406.51	495.21	0.820884	0.0075538	0.0116978	0.968359	0.284666	0.696078	2.99098	0.292066	5.98286	6.22868	0.395	0.7954	189.371	0.0018569	0.0168618	0.0342916	2
6	BGR	2006	523.811	670.145	0.781639	0.00719101	0.0134214	0.839756	0.277739	0.696078	3.00914	0.288318	6.23501	6.54092	0.452	0.8356	208.92	0.00204632	0.0179741	0.0361008	2
6	BGR	2007	749.133	997.465	0.751037	0.00872637	0.0155389	0.845978	0.305963	0.708738	3.0274	0.284044	6.58093	6.93398	0.496	0.6705	177.282	0.00241906	0.019021	0.03672	2
6	BGR	2008	1114.51	1466.04	0.760213	0.00860089	0.0146241	0.861825	0.324479	0.73301	3.04578	0.28432	6.9734	7.31518	0.521	0.8945	167.3	0.00346175	0.0197524	0.0373028	2
6	BGR	2009	995.049	1324.31	0.751372	0.00938997	0.0130334	0.902451	0.353178	0.732057	3.06426	0.289794	6.85691	7.21131	0.536	0.8357	145.415	0.0038704	0.0202456	0.0327191	2
6	BGR	2010	1141.15	1578.09	0.723126	0.00954154	0.0128956	0.952887	0.354003	0.736842	3.08286	0.293478	7.01838	7.41399	0.54	0.9235	133.144	0.00434098	0.0206403	0.0359631	2
6	BGR	2011	1689.05	2294.64	0.736082	0.010125	0.0122717	1.14832	0.359312	0.691943	3.09415	0.299374	7.38889	7.77273	0.562	0.9243	105.917	0.00457803	0.021171	0.0384326	2
6	BGR	2012	1460.67	2014.33	0.725142	0.00816303	0.013369	1.08601	0.346737	0.691943	3.10549	0.305545	7.23015	7.63568	0.585	0.8426	118.185	0.00525485	0.0217709	0.0390692	2
6	BGR	2013	2016.99	2786.49	0.723848	0.0106551	0.0126832	1.2066	0.368158	0.677725	3.11687	0.320468	7.54716	7.95383	0.588	1.0324	114.789	0.00433143	0.0220937	0.0390039	2
6	BGR	2014	1923.97	2645.53	0.727251	0.0108506	0.0130947	1.23036	0.390305	0.701923	3.12829	0.321113	7.51275	7.90445	0.59	1.01	119.323	0.00591255	0.0224128	0.0392036	2
6	BGR	2015	1652.63	2282.15	0.724155	0.012123	0.0141839	1.27185	0.42199	0.706731	3.13975	0.323296	7.36233	7.75917	0.591	0.9756	110.092	0.00614753	0.0226857	0.0392246	2
6	BGR	2016	1755.64	2332.01	0.752844	0.0145716	0.0145393	1.34409	0.434432	0.745192	3.15125	0.322034	7.43418	7.79171	0.619	1.0144	101.749	0.00725262	0.0234716	0.0389782	2
6	BGR	2017	2067.48	2780.81	0.743482	0.0152303	0.0150954	1.37916	0.429597	0.735577	3.1628	0.321396	7.59235	7.96642	0.648	1.0577	109.423	0.00923984	0.0242407	0.0401473	2
6	BGR	2018	2114.02	2964.74	0.713055	0.0173599	0.0155474	1.16557	0.446926	0.725962	3.17439	0.320376	7.57822	8.00617	0.651	1.0428	101.897	0.00986647	0.024582	0.0409552	2
6	BGR	2019	2099.15	2905.3	0.722522	0.019701	0.015798	1.25018	0.462886	0.706731	3.18602	0.320192			0.653	1.0607	107.201	0.0117955	0.0249504	0.040794	2
7	BRA	2000	3885.57	4195.49	0.926129	0.0203818	0.00808471	1.80244	0.482574	0.625	2.04517	0.0543757	8.21922	8.33817	0.218	0.5696	172.327		0.00236747	0.00627668	2
7	BRA	2001	4622.55	5068.05	0.912097	0.0202158	0.00953818	1.81398	0.47074		2.0859	0.0550661	8.38455	8.52339	0.239	0.5978	172.134	0.000922989	0.00253976	0.00618869	2
7	BRA	2002	4872.68	5306.8	0.918196	0.0191756	0.00909047	1.93385	0.46149	0.605405	2.12745	0.0557564	8.42811	8.56411	0.264	0.6367	170.506	0.00184963	0.00272277	0.00616625	2
7	BRA	2003	6077.07	6551.79	0.927543	0.0188755	0.00760233	1.94396	0.444783	0.605405	2.16983	0.0564468	8.6532	8.78226	0.282	0.6801	172.211	0.00253264	0.00289367	0.00615376	2
7	BRA	2004	8106.26	8898.56	0.910964	0.0176291	0.00730412	1.76174	0.479036	0.557214	2.21305	0.0571371	8.92911	9.08417	0.319	0.7169	177.998	0.00360026	0.00309421	0.00651614	2
7	BRA	2005	8152.61	8872.17	0.918896	0.0193841	0.00638572	1.8094	0.482133	0.544118	2.25713	0.0578275	8.91792	9.07148	0.332	0.7206	172.003	0.00370612	0.00329987	0.00677787	2
7	BRA	2006	9192.93	9971.69	0.921903	0.0191246	0.00730569	1.82102	0.462654	0.539216	2.29881	0.0585226	9.04187	9.19117	0.356	0.7551	172.014	0.00546214	0.00350866	0.00706239	2
7	BRA	2007	11916	12991.5	0.917216	0.0192182	0.00692975	1.72427	0.457064	0.524272	2.34126	0.059268	9.30508	9.45586	0.382	0.8063	169.158	0.00590568	0.00371228	0.00715488	2
7	BRA	2008	16195.1	17896.5	0.904931	0.0182487	0.00706875	1.45242	0.456918	0.543689	2.38449	0.0600122	9.62044	9.79841	0.409	0.8564	159.745	0.00650151	0.00386332	0.00734075	2
7	BRA	2009	16479.9	17720.6	0.929985	0.0194721	0.00701958	1.82113	0.402316	0.559809	2.42852	0.0607575	9.65729	9.80389	0.429	0.8421	157.812	0.00715713	0.00397985	0.00640482	2
7	BRA	2010	17501.7	18998.8	0.9212	0.0119416	0.00736507	1.72724	0.36389	0.598086	2.47336	0.0615029	9.7097	9.88672	0.449	0.8896	152.247	0.0079154	0.00409877	0.00688387	2
7	BRA	2011	25923.3	28298.2	0.916075	0.0116997	0.00693457	1.80955	0.350344	0.597156	2.5609	0.0622471	10.074	10.261	0.487	0.9315	149.086	0.0054561	0.00424132	0.00729763	2
7	BRA	2012	27271.7	30183.9	0.903517	0.0119296	0.00796837	1.73646	0.380414	0.56872	2.62187	0.0629925	10.117	10.3229	0.506	0.9218	145.654	0.00568138	0.00438938	0.00735059	2
7	BRA	2013	30811.7	34081.1	0.904071	0.0114934	0.00791886	1.79444	0.366136	0.563981	2.6843	0.0637367	10.2545	10.4509	0.526	0.9755	140.312	0.00608889	0.00447429	0.00726602	2
7	BRA	2014	29262.7	32443.3	0.901966	0.0113179	0.00844401	1.75758	0.366756	0.509615	2.74822	0.064482	10.1965	10.3961	0.54	0.9919	145.285	0.00626977	0.00455484	0.00723897	2
7	BRA	2015	27731.7	31110.7	0.891387	0.0103945	0.00957079	1.79998	0.405531	0.480769	2.81366	0.0652274	10.1523	10.3735	0.54	1.0175	143.336	0.00660152	0.00464122	0.00710547	2
7	BRA	2016	25486.1	27883	0.914035	0.0113103	0.0084613	1.90453	0.412036	0.475962	2.88066	0.0659716	10.0689	10.2575	0.551	0.9906	143.56	0.00632739	0.00483582	0.00700615	2
7	BRA	2017	31389.5	34397.8	0.912546	0.0116042	0.00825533	1.97512	0.408537	0.485577	2.94925	0.0667158	10.2615	10.4581	0.57	1.0681	145.685	0.00763119	0.00500715	0.00715609	2
7	BRA	2018	36160.6	40423.5	0.894544	0.0101866	0.00893992	1.97635	0.408782	0.408654	3.01948	0.0667158	10.4275	10.6514	0.572	1.077	136.505	0.00817331	0.00507902	0.00732622	2
7	BRA	2019	33626.8	38010	0.884681	0.010705	0.00897334	1.73744	0.380109	0.490385	3.09137	0.0667158			0.575	1.1008	133.826	0.00752916	0.00515554	0.0073112	2
8	BRN	2000	0.723431	0.980923	0.7375	0.00639998	0.0144907	0.700912	2.43707e-07	0.793478	2.61132	0.00379507	-0.479444	-0.322898	0.284	0.5484	265.291		0.00316777	0.0139263	2
8	BRN	2001	0.350958	0.500739	0.70088	0.004354	0.0168972	0.602448	2.43707e-07		2.61798	0.00379507	-0.590546	-0.334593	0.31	0.628	248.816	0.000826736	0.00339867	0.0135765	2
8	BRN	2002	0.127595	0.177823	0.717541	0.00337088	0.0159114	0.627745	9.51702e-05	0.805405	2.62466	0.00379507	-1.46928	-1.29808	0.317	0.6954	386.317	0.000667464	0.0036448	0.0135124	2
8	BRN	2003	0.45685	0.637898	0.716179	0.00449328	0.0158324	0.73448	9.85363e-05	0.783784	2.63135	0.00379507	-0.398052	-0.197093	0.334	0.6819	279.892	0.000660525	0.00393386	0.0138805	2
8	BRN	2004	0.709099	0.949941	0.746467	0.0056405	0.0142627	0.807259	0.358031	0.845771	2.63806	0.00379507	-0.0884872	0.0802473	0.363	0.6602	379.685	0.00133521	0.00420539	0.0149011	2
8	BRN	2005	0.490216	0.695333	0.70501	0.00500907	0.0194275	0.89696	0.358031	0.764706	2.64479	0.00379507	-0.156678	0.0348892	0.384	0.4884	355.956	0.00205689	0.00445292	0.0154	2
8	BRN	2006	0.781618	0.942705	0.829122	0.0105545	0.0100012	1.34538	0.386165	0.779412	2.65515	0.00379507	0.150784	0.249331	0.406	0.7822	383.524	0.00211314	0.00469954	0.0158104	2
8	BRN	2007	0.62422	0.755181	0.826583	0.00957272	0.0103665	0.851443	0.448465	0.800971	2.66554	0.0056926	0.243122	0.351588	0.428	0.8193	360.076	0.00471574	0.00500754	0.0155391	2
8	BRN	2008	0.527029	0.659138	0.799573	0.00977576	0.0117378	0.885063	0.416413	0.742718	2.67598	0.0056926	0.328924	0.424694	0.446	0.844	497.925	0.00440345	0.00525582	0.0160349	2
8	BRN	2009	0.537948	0.718362	0.748854	0.00781408	0.0142192	0.435193	0.698719	0.818182	2.68645	0.00759013	0.381238	0.598617	0.456	0.8486	486.622	0.00479012	0.00546111	0.013879	2
8	BRN	2010	0.566216	0.799414	0.70829	0.00834084	0.0157692	0.379268	0.827427	0.818182	2.69697	0.00759013	-0.222327	0.0636375	0.465	0.8909	454.458	0.00414146	0.00568394	0.0147095	2
8	BRN	2011	0.527302	0.713802	0.738724	0.00761763	0.016494	0.459154	0.856397	0.843602	2.70774	0.00759013	-0.255199	0.00266046	0.476	0.958	398.344	0.00467087	0.00595499	0.0153667	2
8	BRN	2012	0.493259	0.703972	0.70068	0.00696223	0.0170748	0.42023	0.82796	0.848341	2.71863	0.00759013	-0.331777	0.00790765	0.486	0.974	348.003	0.00459138	0.00623055	0.0153901	2
8	BRN	2013	1.10592	1.65394	0.668655	0.00615057	0.0187253	0.353039	0.6962	0.824645	2.72964	0.00759013	0.294734	0.656386	0.504	1.0533	282.909	0.00449064	0.00636103	0.0153688	2
8	BRN	2014	2.64129	3.75611	0.703197	0.00629244	0.0180602	0.355178	0.857444	0.798077	2.74076	0.00759013	1.10356	1.41826	0.514	0.993	232.679	0.00422975	0.00653862	0.0152034	2
8	BRN	2015	0.813239	1.12845	0.720672	0.00480031	0.0169758	0.232444	0.825934	0.774038	2.752	0.00759013	0.269835	0.560614	0.538	0.9733	499.799	0.00448022	0.00666582	0.014525	2
8	BRN	2016	0.834678	1.16142	0.718672	0.00502888	0.0179587	0.238136	0.872285	0.697115	2.76337	0.00759013	0.165522	0.452318	0.586	1.0337	444.539	0.00432028	0.00703564	0.0140067	2
8	BRN	2017	1.07149	1.52377	0.703183	0.00518038	0.0175643	0.242757	0.650198	0.754808	2.77485	0.00759013	0.30041	0.605615	0.63	0.999	278.663	0.00477074	0.00732159	0.0140903	2
8	BRN	2018	1.46834	2.04068	0.719534	0.00586123	0.0162566	0.280841	0.810325	0.745192	2.78647	0.00759013	0.612911	0.886313	0.643	1.0129	357.517	0.00492136	0.00747199	0.0143358	2
8	BRN	2019	1.36101	1.95393	0.69655	0.00599506	0.0163566	0.24896	0.371085	0.735577	2.79821	0.00759013			0.674	1.0056	326.408	0.00556817	0.00770395	0.0139864	2
9	CAN	2000	5377.68	6923.45	0.776735	0.0214077	0.0202316	1.48694	0.621142	0.923913	3.50411	0.0456981	8.57511	8.87191	0.504	0.7797	105.476		0.00359825	0.00836464	1
9	CAN	2001	5688.36	7167.49	0.793634	0.0198698	0.0180851	1.58066	0.608073		3.51892	0.0456724	8.63733	8.90536	0.545	0.7054	98.3611	0.0128874	0.00385468	0.00822701	1
9	CAN	2002	5440.88	6884.9	0.790263	0.0200053	0.0185555	1.54838	0.608533	0.924324	3.53379	0.045301	8.57771	8.85363	0.555	0.6675	92.2914	0.0122385	0.00414452	0.00807374	1
9	CAN	2003	5394.17	6646.79	0.811545	0.0203907	0.017155	1.52448	0.599384	0.913513	3.54872	0.0449296	8.57706	8.82136	0.572	0.7554	102.424	0.0128434	0.00438724	0.0080712	1
9	CAN	2004	6132.94	7421.92	0.826328	0.0205102	0.0160649	1.71202	0.579515	0.945274	3.56372	0.0445581	8.70474	8.9305	0.586	0.8213	110.725	0.0134489	0.00466124	0.00856239	1
9	CAN	2005	6642.47	8189.19	0.811126	0.018388	0.0155476	1.59264	0.582716	0.936274	3.57878	0.0441867	8.77898	9.02411	0.601	0.8424	105.583	0.0146976	0.004936	0.00890807	1
9	CAN	2006	7953.9	9840.54	0.808279	0.0184138	0.0153739	1.56059	0.578876	0.936274	3.59391	0.0438153	8.96137	9.21036	0.613	0.8152	103.704	0.0133129	0.00519736	0.00930745	1
9	CAN	2007	10110.1	12695.2	0.796369	0.0183674	0.0147799	1.40514	0.579871	0.941748	3.6091	0.0433703	9.19815	9.46334	0.624	0.8023	99.8515	0.0134789	0.00545496	0.00941629	1
9	CAN	2008	14216.1	17740.8	0.801321	0.0178649	0.0148676	1.44983	0.553191	0.956311	3.62435	0.0429252	9.54488	9.79956	0.637	0.8932	105.305	0.0140878	0.00563884	0.00966445	1
9	CAN	2009	11286.1	14215.7	0.793918	0.0178902	0.0141721	1.33397	0.566826	0.966507	3.63967	0.0424802	9.31316	9.57986	0.65	0.8721	102.065	0.0143455	0.00576379	0.00849175	1
9	CAN	2010	11701.8	14767.7	0.792394	0.0171625	0.0135879	1.37064	0.557227	0.961722	3.65505	0.0420352	9.35407	9.61895	0.656	0.8597	103.033	0.0143658	0.00589517	0.0092154	1
9	CAN	2011	14550.5	18116.6	0.803161	0.0155621	0.013731	1.51096	0.544831	0.957346	3.66233	0.0415868	9.57032	9.8187	0.667	0.8509	107.445	0.0142449	0.00605846	0.00980249	1
9	CAN	2012	15505.8	19523.2	0.794225	0.0146983	0.0137765	1.46323	0.569912	0.957346	3.66962	0.0418645	9.62843	9.88695	0.672	0.873	103.999	0.0129166	0.00624111	0.00992379	1
9	CAN	2013	15600.1	19814.4	0.787309	0.0159473	0.0154291	1.38664	0.566254	0.952607	3.67692	0.0421422	9.6871	9.94379	0.678	1.0092	103.194	0.0126112	0.00632909	0.00983688	1
9	CAN	2014	16338.4	21398.5	0.763529	0.0150464	0.016221	1.42633	0.566343	0.975962	3.68424	0.04242	9.73942	10.0308	0.683	0.9478	92.0678	0.0138933	0.00643016	0.00981913	1
9	CAN	2015	15187.3	19673.9	0.771948	0.0152257	0.0174155	1.44007	0.591296	0.9375	3.69158	0.0426988	9.66857	9.94476	0.694	0.9868	96.0741	0.0135418	0.0065283	0.00969362	1
9	CAN	2016	13993.2	18117.3	0.772365	0.0155144	0.0181679	1.40018	0.600009	0.942308	3.69893	0.0429754	9.60181	9.87808	0.715	1.0654	93.4965	0.0138798	0.00677506	0.00956222	1
9	CAN	2017	14401.2	18583.8	0.774933	0.0155482	0.0186421	1.37562	0.566493	0.975962	3.70629	0.042952	9.62549	9.89831	0.734	1.0824	94.0927	0.014382	0.00698853	0.00977328	1
9	CAN	2018	15315.8	19804.9	0.773334	0.0145737	0.0177891	1.40576	0.557417	0.942308	3.71367	0.0431539	9.67633	9.95359	0.745	1.0896	92.6027	0.0147148	0.00708762	0.00996926	1
9	CAN	2019	15430.1	19914.7	0.774811	0.015183	0.0176468	1.40057	0.573914	0.956731	3.72107	0.043107			0.74	1.0986		0.0133951	0.00720682	0.00993866	1
10	CHE	2000	215.287	263.062	0.81839	0.0313202	0.0170726	0.781165	0.672414	0.978261	3.52845	0.103431	5.57615	5.84046	0.503	0.9735	157.863		0.0149479	0.0425384	1
10	CHE	2001	210.137	260.899	0.805436	0.032571	0.017873	0.742895	0.679607		3.53895	0.103585	5.54773	5.83007	0.537	0.9464	159.6	0.0172574	0.0161438	0.0422377	1
10	CHE	2002	214.654	264.633	0.811137	0.0338598	0.0174879	0.722143	0.665215	0.978378	3.54948	0.10331	5.52487	5.79344	0.582	0.9683	167.121	0.0199986	0.0173951	0.0407732	1
10	CHE	2003	234.483	290.129	0.808201	0.0336313	0.0172438	0.738844	0.665884	0.967568	3.56004	0.102958	5.60074	5.8791	0.61	0.9305	170.346	0.0220427	0.01851	0.0403318	1
10	CHE	2004	268.194	330.975	0.810316	0.0335928	0.0178587	0.781115	0.670707	0.950249	3.57064	0.102859	5.71859	5.99116	0.632	0.9716	165.246	0.022802	0.0197417	0.0429093	1
10	CHE	2005	257.684	323.381	0.796845	0.0322523	0.0188099	0.766235	0.670207	0.931373	3.58126	0.102789	5.69595	5.9961	0.654	0.9521	161.198	0.0235485	0.0209509	0.0449518	1
10	CHE	2006	226.333	284.148	0.796534	0.0334358	0.0189476	0.750648	0.677471	0.926471	3.59192	0.102994	5.54303	5.84303	0.678	0.9495	185.817	0.024415	0.0221795	0.0476002	1
10	CHE	2007	229.256	287.976	0.796093	0.0332164	0.0188611	0.836805	0.685318	0.951456	3.60261	0.102895	5.57208	5.87365	0.695	0.978	195.81	0.0258125	0.023214	0.0483446	1
10	CHE	2008	244.08	302.563	0.806707	0.0349812	0.0185191	0.906124	0.690235	0.936893	3.61333	0.102819	5.65862	5.95513	0.707	0.9835	212.804	0.0263074	0.0239149	0.0485678	1
10	CHE	2009	229.537	285.765	0.803237	0.0297675	0.018342	0.830977	0.693457	0.942584	3.62409	0.102743	5.5734	5.87483	0.722	1.0107	180.209	0.0284398	0.0244265	0.0426814	1
10	CHE	2010	272.102	340.771	0.798491	0.0217092	0.0174383	1.166	0.69501	0.947368	3.63487	0.102364	5.75997	6.08326	0.729	0.9899	169.606	0.0249749	0.0248672	0.0470908	1
10	CHE	2011	336.139	424.205	0.792397	0.0111939	0.016856	0.996006	0.704475	0.947867	3.64234	0.102212	5.98588	6.32758	0.746	1.0457	161.605	0.0184947	0.0254336	0.0502243	1
10	CHE	2012	318.147	408.192	0.779404	0.0160435	0.0201997	1.17244	0.708671	0.952607	3.64983	0.102186	5.94862	6.29858	0.754	1.0047	168.968	0.00953721	0.0260137	0.051109	1
10	CHE	2013	352.808	457.43	0.771282	0.0173766	0.0220496	1.05575	0.71336	0.943128	3.65734	0.101959	6.05973	6.41021	0.764	0.9738	163.791	0.013852	0.0263527	0.0511438	1
10	CHE	2014	348.668	440.364	0.791771	0.0214421	0.0227643	0.903448	0.71144	0.961538	3.66485	0.101084	6.07587	6.38327	0.767	1.0258	177.672	0.0145298	0.0266918	0.0517756	1
10	CHE	2015	368.649	467.69	0.788234	0.0210535	0.0237975	0.774732	0.711117	0.951923	3.67239	0.10082	5.97219	6.2978	0.771	0.9944	176.928	0.0187573	0.0269569	0.0523616	1
10	CHE	2016	438.298	560.085	0.782556	0.0186683	0.0247255	0.754145	0.713557	0.980769	3.67994	0.100895	5.97847	6.31803	0.782	0.9798	177.055	0.018766	0.0277326	0.0519773	1
10	CHE	2017	501.457	634.226	0.790659	0.0177762	0.0243325	0.815137	0.699541	0.971154	3.6875	0.100765	5.9906	6.31281	0.789	0.9774	178.682	0.0167429	0.0285425	0.053468	1
10	CHE	2018	532.919	676.618	0.787621	0.0161747	0.0240988	0.823572	0.702013	0.971154	3.69508	0.100754	6.01779	6.33345	0.796	1.0166	174.151	0.0163185	0.0288861	0.054437	1
10	CHE	2019	514.983	649.169	0.793295	0.0160743	0.0233526	0.741572	0.71033	0.947115	3.70268	0.10092			0.806	0.9733	171.08	0.0150661	0.029268	0.0548821	1
11	CHL	2000	1525.07	1765.01	0.864057	0.0185957	0.0114828	1.49815	0.138059	0.902174	2.78665	0.0235363	7.27775	7.50496	0.285	0.7119	132.244		0.0020834	0.00521186	2
11	CHL	2001	1407.2	1695.38	0.830022	0.0168336	0.0119286	1.36915	0.147825		2.80529	0.0235363	7.17677	7.46276	0.308	0.7615	139.727	0.00355178	0.00223199	0.00513548	2
11	CHL	2002	1402.81	1695.93	0.827162	0.0147924	0.0116638	1.36168	0.14694	0.881081	2.82406	0.0221914	7.16568	7.45607	0.331	0.7648	128.756	0.00372022	0.00238405	0.00522818	2
11	CHL	2003	1667.55	2032.19	0.820567	0.0152224	0.0101784	1.40568	0.159098	0.886487	2.84295	0.020174	7.34364	7.63412	0.35	0.786	120.37	0.0037682	0.00253418	0.00522044	2
11	CHL	2004	1974.11	2423.19	0.814674	0.0152745	0.0103516	1.41332	0.127793	0.885572	2.86197	0.020174	7.5257	7.81034	0.373	0.8145	135.04	0.00428934	0.00272331	0.00551483	2
11	CHL	2005	2114.37	2604.15	0.811923	0.0143017	0.0103315	1.35159	0.129969	0.887255	2.88111	0.0195015	7.60158	7.87756	0.396	0.8567	139.953	0.00476188	0.00290977	0.0057164	2
11	CHL	2006	2614.73	3241.01	0.806764	0.0139071	0.0116144	1.37847	0.126499	0.916667	2.90038	0.0181566	7.8359	8.09948	0.42	0.9047	140.029	0.00493378	0.00310564	0.00593917	2
11	CHL	2007	2652.06	3343.36	0.793232	0.0133242	0.0116891	1.34095	0.115556	0.917476	2.91978	0.016973	7.85308	8.13378	0.439	0.8727	133.482	0.00499266	0.00330296	0.00599679	2
11	CHL	2008	2175.21	2818.1	0.771872	0.0128348	0.0116208	1.17962	0.148006	0.927184	2.93932	0.0176455	7.6707	7.97004	0.448	0.9	148.643	0.00496991	0.00344902	0.00615186	2
11	CHL	2009	2225.92	2697.19	0.825274	0.0150353	0.0121197	1.40328	0.125774	0.91866	2.95898	0.0176186	7.68574	7.92202	0.467	0.8967	140.864	0.00533413	0.00356233	0.00535959	2
11	CHL	2010	2620.51	3172.51	0.826005	0.0128809	0.0105816	1.44222	0.116506	0.904306	2.97877	0.0170941	7.86111	8.08491	0.489	0.9281	142.497	0.00676587	0.00367851	0.00574124	2
11	CHL	2011	2889.91	3599.75	0.802809	0.0116994	0.0110494	1.26457	0.124404	0.914692	2.99688	0.0177128	7.96666	8.21401	0.518	0.9762	144.156	0.00673021	0.00381672	0.00607495	2
11	CHL	2012	2888.33	3626.67	0.796415	0.0122978	0.0114222	1.21681	0.12228	0.924171	3.0151	0.0172555	7.95665	8.21558	0.537	1.0026	140.098	0.00644054	0.00395267	0.00609453	2
11	CHL	2013	3064.23	3804.79	0.80536	0.0112751	0.0109384	1.2889	0.119203	0.919431	3.03343	0.0176052	8.03207	8.28276	0.543	1.011	132.04	0.0071327	0.00403924	0.00602904	2
11	CHL	2014	2872.11	3509.28	0.818433	0.00953416	0.0100961	1.32698	0.122291	0.918269	3.05187	0.0173389	7.9548	8.18882	0.553	0.976	128.92	0.0068902	0.00410617	0.00599074	2
11	CHL	2015	2890.68	3453.05	0.837138	0.0110722	0.0109215	1.3727	0.117133	0.889423	3.07042	0.017659	7.95686	8.15945	0.579	1.0132	125.398	0.00730599	0.00417801	0.00585877	2
11	CHL	2016	3215.75	3713.75	0.865904	0.0113393	0.0107404	1.59561	0.117407	0.899038	3.08909	0.0170779	8.09831	8.26569	0.617	1.0108	115.838	0.00925178	0.00435457	0.00579465	2
11	CHL	2017	3176.91	3696.75	0.859381	0.0112139	0.0111386	1.47164	0.099893	0.889423	3.10787	0.017242	8.04897	8.22498	0.638	0.988	128.584	0.00933538	0.004506	0.00590699	2
11	CHL	2018	3414.57	4099.73	0.832878	0.0143304	0.0112486	1.43167	0.0918581	0.879808	3.12676	0.016314	8.12967	8.34135	0.651	1.0844	124.662	0.00952056	0.00456456	0.00608655	2
11	CHL	2019	3704.11	4762.79	0.777718	0.0120729	0.0102736	1.3445	0.0890549	0.836538	3.14577	0.0157088			0.651	1.0731	110.539	0.0121833	0.00462542	0.00607611	2
12	CHN	2000	3303.18	3541.67	0.932663	0.018495	0.00971699	1.42549	0.454913	0.369565	2.31354	0.126971	8.52013	8.59643	0.141	0.6421	173.548		0.00370178	0.0114419	2
12	CHN	2001	3330.7	3557.6	0.936221	0.0186762	0.00973428	1.40971	0.47357		2.32968	0.127599	8.45452	8.51467	0.159	0.6547	171.97	0.000488203	0.00398665	0.0112103	2
12	CHN	2002	4118.71	4422.13	0.931386	0.0167587	0.0109627	1.25214	0.499513	0.318919	2.34594	0.128014	8.49511	8.55188	0.184	0.6798	169.489	0.000858301	0.00426978	0.0111228	2
12	CHN	2003	5361.11	5799.13	0.924467	0.0154992	0.0119271	1.34439	0.539594	0.410811	2.36232	0.128212	8.52429	8.59071	0.213	0.6883	159.064	0.00103904	0.00452497	0.011343	2
12	CHN	2004	4692.22	5095.06	0.920936	0.0133783	0.011495	1.41281	0.570063	0.427861	2.3788	0.128409	8.61521	8.69357	0.242	0.7278	164.254	0.00113144	0.00481231	0.0121721	2
12	CHN	2005	5497.27	6097.92	0.9015	0.0136602	0.0108114	1.28846	0.576721	0.495098	2.3954	0.12867	8.67826	8.78517	0.264	0.7541	163.45	0.00114026	0.00507338	0.0125911	2
12	CHN	2006	5552.26	6079.89	0.913217	0.0132365	0.00976102	1.61693	0.579369	0.470588	2.40446	0.12903	8.79648	8.88833	0.284	0.7731	163.603	0.00143749	0.00534629	0.0130698	2
12	CHN	2007	6878.92	7533.96	0.913055	0.013865	0.0091415	1.75145	0.583443	0.490291	2.41355	0.128966	8.9485	9.03818	0.31	0.7924	161.805	0.00211785	0.00564461	0.0131424	2
12	CHN	2008	7449.32	8154.46	0.913527	0.0124955	0.00848869	1.73623	0.58139	0.485437	2.42267	0.129226	9.19847	9.28788	0.332	0.8378	166.983	0.00313349	0.00587785	0.0137065	2
12	CHN	2009	7757.72	8363.25	0.927597	0.0137417	0.00649989	1.87068	0.597672	0.435407	2.43183	0.12943	9.04038	9.11681	0.352	0.8585	165.931	0.00361121	0.00608025	0.0120634	2
12	CHN	2010	9531.7	10383.8	0.917942	0.0119202	0.00662163	1.76513	0.605224	0.406699	2.44102	0.128778	9.32957	9.41778	0.371	0.883	160.658	0.00471341	0.00626526	0.0129544	2
12	CHN	2011	10900.1	12092.1	0.901421	0.00948996	0.0060499	1.50815	0.589631	0.42654	2.47547	0.128004	9.3466	9.45236	0.399	0.9163	156.362	0.00456544	0.00649633	0.0137701	2
12	CHN	2012	10989.5	12268.1	0.89578	0.008343	0.00567812	1.32995	0.584439	0.42654	2.5104	0.127282	9.37185	9.48276	0.424	0.9445	155.978	0.00401426	0.00672591	0.0139086	2
12	CHN	2013	11826.3	13141.4	0.899927	0.00896746	0.00577619	1.39989	0.5832	0.412322	2.54583	0.127072	9.43207	9.53412	0.442	0.9623	153.518	0.00382109	0.00685296	0.0138497	2
12	CHN	2014	12714.2	14173.5	0.89704	0.00960505	0.00548416	1.42221	0.573406	0.413462	2.57462	0.126959	9.51191	9.61483	0.456	0.9795	153.788	0.00429541	0.00701387	0.0136718	2
12	CHN	2015	13888.4	15293	0.908153	0.0102617	0.0049121	1.54465	0.587219	0.432692	2.59903	0.126894	9.53697	9.6305	0.482	1.0123	155.041	0.00483134	0.00713664	0.013129	2
12	CHN	2016	14284.5	15693.2	0.910238	0.0126107	0.00559635	1.435	0.591277	0.413462	2.62367	0.126808	9.48604	9.57447	0.506	1.0082	149.874	0.0054592	0.00745892	0.0127471	2
12	CHN	2017	14418.5	16060.9	0.897742	0.0129842	0.00638164	1.24915	0.599563	0.461538	2.64854	0.12677	9.6716	9.76634	0.545	1.0217	135.851	0.00684762	0.00772923	0.0128665	2
12	CHN	2018	13896.4	15644.1	0.888286	0.012262	0.00597513	1.13316	0.605251	0.447115	2.67364	0.126768	9.6356	9.74041	0.574	1.0325	136.42	0.00768667	0.00787288	0.013126	2
12	CHN	2019	15648.5	17521	0.893131	0.0119971	0.00557418	1.09558	0.602616	0.427885	2.69899	0.126767			0.599	1.046	129.475	0.00785757	0.00806772	0.0129141	2
13	CIV	2000	1348.49	1481.76	0.910056	0.0450487	0.0249744	2.36866	0.10186	0.282609	1.4272	0.0880503			0.064	0.7132	161.923		0.00361413	0.0101116	2
13	CIV	2001	1458.81	1600.54	0.911449	0.0470011	0.0280018	2.50739	0.205597		1.43719	0.0880503			0.068	0.6758	159.433	0.000178279	0.00388425	0.00999283	2
13	CIV	2002	1871.46	2053.83	0.911207	0.0444554	0.0260189	2.76542	0.338362	0.383784	1.44725	0.0880503			0.072	0.6759	153.341	0.000234032	0.00417977	0.00982468	2
13	CIV	2003	2036.86	2238.98	0.909728	0.045746	0.0252146	2.48679	0.404211	0.227027	1.45737	0.0880503			0.071	0.6711	151.077	0.00033727	0.00445104	0.0097338	2
13	CIV	2004	2375.77	2639.04	0.900241	0.0421747	0.0242862	2.55149	0.393899	0.159204	1.46757	0.0880503			0.074	0.6846	165.244	0.000388513	0.00476999	0.0103269	2
13	CIV	2005	2575.1	2898.2	0.888519	0.0413002	0.0242199	2.30649	0.363953	0.191176	1.47784	0.0880503			0.079	0.7131	173.954	0.000438296	0.00508758	0.0107364	2
13	CIV	2006	2797.22	3164.78	0.88386	0.041441	0.0238203	2.30958	0.310962	0.191176	1.48818	0.0880503			0.092	0.7375	165.89	0.000629786	0.00540678	0.0112208	2
13	CIV	2007	2875.79	3244.49	0.886362	0.0393292	0.0209878	2.19696	0.266477	0.199029	1.4986	0.091195			0.107	0.711	163.409	0.000745939	0.00571135	0.0114396	2
13	CIV	2008	3553.55	3981.46	0.892525	0.0433667	0.0200325	2.37282	0.166912	0.184466	1.50909	0.091195			0.125	0.749	171.262	0.000747255	0.00594242	0.0117315	2
13	CIV	2009	3867.97	4331.38	0.893011	0.0442411	0.0208612	2.6314	0.250424	0.172249	1.51965	0.091195			0.133	0.7046	165.744	0.000867334	0.00612033	0.010177	2
13	CIV	2010	3922.37	4334.2	0.904983	0.0454407	0.0196968	2.78877	0.325236	0.191388	1.53028	0.091195			0.148	0.7455	177.572	0.00119451	0.0062879	0.0110148	2
13	CIV	2011	4433.67	4801.72	0.92335	0.0557978	0.019376	3.26227	0.192055	0.218009	1.54782	0.091195			0.159	0.7699	180.809	0.00131778	0.00649716	0.0117297	2
13	CIV	2012	4230.71	4608.26	0.918071	0.0444102	0.0163949	2.97094	0.155846	0.246446	1.56556	0.0943396			0.184	0.8384	173.474	0.0024551	0.00672617	0.0118931	2
13	CIV	2013	4251.42	4551.47	0.934077	0.0312472	0.0115547	2.98348	0.516305	0.246446	1.5835	0.110063			0.202	0.867	158.322	0.00293108	0.00685733	0.0118242	2
13	CIV	2014	4641.14	4927.98	0.941793	0.0232516	0.0100199	2.97641	0.318065	0.302885	1.60164	0.110063			0.231	0.946	178.07	0.00312472	0.00699139	0.0118049	2
13	CIV	2015	4234.58	4483.39	0.944502	0.0248061	0.0115912	2.86804	0.486616	0.331731	1.62	0.110063			0.262	1.0416	179.716	0.00893793	0.00710332	0.0116673	2
13	CIV	2016	3974.88	4190.84	0.948468	0.0296958	0.010902	2.67852	0.322199	0.375	1.63856	0.110063			0.308	1.0124	161.895	0.0102221	0.00738097	0.0114955	2
13	CIV	2017	4314.63	4514.8	0.955662	0.0423082	0.0105056	3.08738	0.412609	0.365385	1.65734	0.110063			0.33	1.1081	142.231	0.0130186	0.00765461	0.0117823	2
13	CIV	2018	4592.63	4778.28	0.961149	0.0490841	0.0121792	3.01071	0.234562	0.442308	1.67633	0.110063			0.333	1.1661	170.487	0.0158852	0.00777132	0.0120628	2
13	CIV	2019	4884.9	5082.8	0.961064	0.046217	0.011995	3.27008	0.259342	0.432692	1.69554	0.110063			0.361	1.2129	166.65	0.0178121	0.00790572	0.0120645	2
14	CMR	2000	338.932	363.138	0.933344	0.00672262	0.0138022	1.71503	0.0609618	0.206522	1.73868	0.126082			0.047	0.4671	225.63		0.0036553	0.0103111	2
14	CMR	2001	400.193	431.86	0.926672	0.00707082	0.0192229	1.82629	0.0368806		1.75138	0.126082			0.05	0.4742	216.641	1.86251e-05	0.00392411	0.0101464	2
14	CMR	2002	465.105	499.013	0.932049	0.00655938	0.0202818	1.86135	0.115543	0.156757	1.76416	0.126082			0.052	0.479	209.714	2.55166e-05	0.0042262	0.0100053	2
14	CMR	2003	317.428	338.008	0.939115	0.00776085	0.0178756	1.43502	0.13402	0.183784	1.77704	0.126082			0.056	0.4987	225.247	3.85445e-05	0.0044956	0.00996326	2
14	CMR	2004	483.801	512.491	0.944019	0.00647662	0.0137432	1.67644	0.0818289	0.233831	1.79002	0.126082			0.062	0.5136	214.721	7.57517e-05	0.00481735	0.0106035	2
14	CMR	2005	400.528	428.475	0.934776	0.00413287	0.0163428	1.54901	0.0370598	0.205882	1.80309	0.126145			0.069	0.6039	212.917	9.08443e-05	0.00514815	0.0110319	2
14	CMR	2006	561.803	605.347	0.928069	0.00375841	0.0217328	1.5514	0.0282626	0.210784	1.81625	0.126145			0.079	0.641	207.451	8.38451e-05	0.00548264	0.01152	2
14	CMR	2007	773.261	842.085	0.918269	0.00370828	0.012414	1.63068	0.134188	0.208738	1.82951	0.126145			0.094	0.6761	205.725	0.000110122	0.00579937	0.0116778	2
14	CMR	2008	929.86	1016.75	0.914545	0.00422533	0.0146412	1.58123	0.247132	0.208738	1.84287	0.126145			0.107	0.7044	203.778	0.000126082	0.00604505	0.0119533	2
14	CMR	2009	674.376	717.603	0.939761	0.00429812	0.0113087	1.62316	0.193961	0.244019	1.85633	0.126145			0.125	0.7493	181.075	0.000162253	0.006226	0.0104652	2
14	CMR	2010	1063.14	1138.57	0.933753	0.00370033	0.0134394	1.98206	0.11447	0.253589	1.86988	0.131159			0.133	0.8135	187.475	0.000184819	0.00640243	0.0112787	2
14	CMR	2011	1102.75	1179.58	0.934867	0.00398977	0.00986981	2.00066	0.28661	0.232227	1.87274	0.131159			0.15	0.8261	168.319	0.000185016	0.00662016	0.0119517	2
14	CMR	2012	974.019	1045.07	0.932014	0.00378064	0.0168599	1.86274	0.142645	0.208531	1.87561	0.131159			0.183	0.8764	171.342	0.000299232	0.00685609	0.0121363	2
14	CMR	2013	1012.2	1084.29	0.933512	0.00360738	0.0131437	1.83958	0.189709	0.180095	1.87848	0.131159			0.206	0.9084	165.445	0.000378064	0.00699126	0.012011	2
14	CMR	2014	1328.62	1427.82	0.930522	0.00285364	0.0178649	2.03167	0.162785	0.192308	1.88136	0.131159			0.238	0.9534	178.56	0.000584933	0.00712847	0.0119605	2
14	CMR	2015	1348.01	1431.75	0.941513	0.00258867	0.0148168	2.3659	0.148144	0.168269	1.88424	0.131159			0.244	1.0104	163.81	0.000522217	0.00725899	0.011815	2
14	CMR	2016	1177.29	1235.16	0.953146	0.00369884	0.0113694	2.3577	0.107008	0.225962	1.88713	0.131159			0.273	1.0362	162.901	0.000533266	0.00757627	0.0116276	2
14	CMR	2017	1054.61	1107.75	0.952022	0.00357277	0.0105566	2.16866	0.12437	0.201923	1.89002	0.131159			0.293	1.0359	166.783	0.000858241	0.00787029	0.0119205	2
14	CMR	2018	1130.26	1193.65	0.946892	0.00293933	0.0105901	1.99062	0.116911	0.197115	1.89291	0.131159			0.288	1.0792	165.49	0.00106111	0.00799451	0.0121727	2
14	CMR	2019	1110.41	1180.39	0.940714	0.00279997	0.0116905	1.84635	0.116911	0.182692	1.89581	0.131159			0.319	1.0549		0.00107401	0.00812923	0.0121256	2
15	COL	2000	968.112	1058.8	0.914344	0.0126761	0.00893114	1.28241	0.374821	0.581522	2.16298	0.0253988	6.83522	6.94268	0.193	0.7433	156.432		0.00260514	0.00676685	2
15	COL	2001	942.393	1029.7	0.915213	0.014043	0.00918229	1.25029	0.394967		2.18431	0.0219378	6.82679	6.93406	0.2	0.7504	156.747	0.0003618	0.00279993	0.00663518	2
15	COL	2002	974.058	1060.19	0.918761	0.0143837	0.00885869	1.28485	0.387947	0.551351	2.20585	0.0199279	6.86051	6.96493	0.215	0.7693	158.432	0.000645977	0.00301175	0.00656681	2
15	COL	2003	977.784	1075.47	0.909167	0.0139772	0.00952902	1.23805	0.335338	0.524324	2.2276	0.0204056	6.86521	6.98446	0.23	0.7931	154.749	0.0010628	0.00319296	0.00658124	2
15	COL	2004	1140.04	1250.29	0.911827	0.0138176	0.0087126	1.29615	0.369288	0.517413	2.24956	0.0201712	7.01329	7.13049	0.245	0.8164	158.588	0.00127453	0.00340764	0.00696131	2
15	COL	2005	1392.14	1522.12	0.914605	0.0142322	0.00924311	1.33058	0.379432	0.534314	2.27175	0.0182605	7.20319	7.31523	0.282	0.8289	153.618	0.00152095	0.00361186	0.0072397	2
15	COL	2006	1497.48	1645.94	0.909803	0.0139478	0.0095872	1.27678	0.389974	0.553922	2.29415	0.0171663	7.31224	7.43188	0.319	0.8629	157.886	0.00218346	0.0038246	0.00752423	2
15	COL	2007	1643.06	1790.61	0.917595	0.0138876	0.00843059	1.22684	0.417805	0.601942	2.31677	0.0180081	7.43092	7.54273	0.352	0.8896	158.473	0.00304063	0.00403012	0.00759754	2
15	COL	2008	1699.19	1869.8	0.908756	0.0141271	0.0084972	1.13573	0.345993	0.597087	2.33961	0.0164939	7.42783	7.55101	0.383	0.9137	161.797	0.00355524	0.00419138	0.00778234	2
15	COL	2009	1692.46	1826.58	0.926572	0.0142419	0.00791921	1.22558	0.377299	0.550239	2.36268	0.0159982	7.42851	7.52859	0.392	0.8528	156.377	0.00423814	0.00431953	0.0067655	2
15	COL	2010	1888.63	2030.35	0.930201	0.0147878	0.00721262	1.29981	0.359716	0.555024	2.38598	0.01589	7.53507	7.63213	0.409	0.8398	161.144	0.0051983	0.00445519	0.00724725	2
15	COL	2011	1932.81	2100.1	0.920342	0.0142303	0.00789819	1.23263	0.319757	0.601896	2.41069	0.0142947	7.54897	7.65524	0.429	0.8601	158.22	0.00596701	0.00461602	0.00766528	2
15	COL	2012	2144.34	2346.78	0.913735	0.0149709	0.00847489	1.10557	0.341602	0.616114	2.43566	0.0142226	7.65211	7.76662	0.46	0.8979	163.366	0.00696999	0.00477488	0.00771782	2
15	COL	2013	2297	2519.68	0.911623	0.0160336	0.00920455	1.08547	0.380023	0.630332	2.46088	0.01516	7.74262	7.85423	0.474	0.9532	154	0.00773997	0.00487789	0.00762026	2
15	COL	2014	1973.61	2192.64	0.900106	0.0122713	0.00923839	1.08091	0.399669	0.668269	2.48637	0.0153826	7.61617	7.7454	0.492	0.968	146.499	0.00842857	0.00495837	0.00760264	2
15	COL	2015	1984.77	2217.59	0.895009	0.0113999	0.0103551	1.1203	0.459771	0.668269	2.51213	0.0156061	7.61945	7.75552	0.506	1.0079	141.857	0.00686029	0.00505267	0.00747674	2
15	COL	2016	2043.6	2261.25	0.903745	0.0114844	0.0102938	1.12263	0.428459	0.663462	2.53814	0.0158288	7.66301	7.78716	0.535	1.024	138.256	0.00662751	0.00525643	0.00740002	2
15	COL	2017	2115.71	2327.78	0.908893	0.0129983	0.0101814	1.14256	0.41124	0.644231	2.56298	0.0542497	7.79228	7.91544	0.551	1.005	140.939	0.00715017	0.00544589	0.00757355	2
15	COL	2018	2278.36	2488.25	0.915651	0.0123169	0.00956453	1.15881	0.391327	0.629808	2.58082	0.0542677	7.91318	8.0411	0.562	0.7716	136.012	0.00833537	0.00551777	0.00775435	2
15	COL	2019	2396.34	2612.91	0.917117	0.0121195	0.00948767	1.21895	0.401578	0.649038	2.59879	0.053817			0.567	1.0896	130.998	0.00800684	0.00558576	0.00771636	2
16	CRI	2000	779.564	929.006	0.839138	0.0125976	0.0169297	2.36154	0.665853	0.717391	2.42417	0.0411281	6.64903	6.85908	0.258	0.7164	145.397		0.00254735	0.00628105	2
16	CRI	2001	779.304	926.183	0.841415	0.0148859	0.0159276	2.39449	0.590211		2.44833	0.0411281	6.64599	6.85778	0.274	0.7185	147.103	0.00120426	0.0027333	0.00619384	2
16	CRI	2002	794.568	937.006	0.847985	0.0160554	0.0158782	2.45984	0.596461	0.643243	2.47274	0.0391696	6.6627	6.86324	0.304	0.6903	149.085	0.00296154	0.00293305	0.00611461	2
16	CRI	2003	861.51	1011.62	0.851612	0.0163152	0.0158826	2.53184	0.666959	0.675676	2.49739	0.0411281	6.74605	6.93931	0.317	0.7171	147.806	0.00326464	0.00311346	0.00614054	2
16	CRI	2004	957.836	1126.36	0.850379	0.0167623	0.0154166	2.56985	0.623616	0.676617	2.52228	0.0411281	6.85045	7.04675	0.332	0.7285	165.775	0.00339231	0.00332394	0.00649441	2
16	CRI	2005	1036.21	1231.93	0.84113	0.0158416	0.0154444	2.4878	0.602395	0.671569	2.54742	0.0411281	6.92422	7.13229	0.344	0.7719	169.714	0.00369943	0.00354794	0.00674308	2
16	CRI	2006	1109.75	1320.08	0.84067	0.014899	0.0158052	2.30764	0.691353	0.627451	2.54192	0.0411281	6.99156	7.20395	0.364	0.8531	153.044	0.00397623	0.00377017	0.00703484	2
16	CRI	2007	1179.19	1407.19	0.837974	0.0142841	0.0145118	2.13977	0.668748	0.65534	2.53644	0.0391696	7.05606	7.2757	0.375	0.8434	163.148	0.00423131	0.00398911	0.0071046	2
16	CRI	2008	1243.33	1538.85	0.807961	0.0139851	0.0134759	1.84392	0.606752	0.665049	2.53096	0.0391696	7.09993	7.3633	0.39	0.8299	158.993	0.00461235	0.00416056	0.00730427	2
16	CRI	2009	1119.51	1323.65	0.84577	0.01815	0.0116776	1.96124	0.617523	0.679426	2.5255	0.0430866	7.01162	7.22093	0.408	0.8465	168.661	0.00480108	0.00427813	0.00642381	2
16	CRI	2010	1240.36	1477.01	0.839773	0.0209194	0.0129354	1.97377	0.589444	0.688995	2.52005	0.0440658	7.11158	7.33303	0.443	0.8839	168.844	0.00662477	0.00439501	0.0069165	2
16	CRI	2011	1338.88	1644.85	0.813983	0.0214351	0.0132021	1.79495	0.587679	0.701422	2.54592	0.0454367	7.17579	7.43724	0.47	0.9159	164.432	0.00820295	0.00454427	0.00736457	2
16	CRI	2012	1403	1745.02	0.804004	0.0224046	0.0140055	1.75212	0.595805	0.739336	2.56811	0.0454367	7.22264	7.49881	0.505	0.9538	162.819	0.0101817	0.00469836	0.00743363	2
16	CRI	2013	1435.17	1767.72	0.811875	0.0226806	0.0131387	1.78036	0.624703	0.739336	2.58583	0.0454367	7.24332	7.5155	0.543	0.9603	160.207	0.0102971	0.00477746	0.0073584	2
16	CRI	2014	1524.57	1871.1	0.814797	0.0226811	0.0146783	1.83448	0.610319	0.716346	2.60368	0.0440658	7.30228	7.56936	0.548	0.9951	139.653	0.0120207	0.00486604	0.00733446	2
16	CRI	2015	1464.99	1739.12	0.842374	0.0230743	0.0149954	2.04792	0.506371	0.725962	2.62165	0.0496475	7.24979	7.48045	0.566	0.984	141.657	0.0135549	0.00495916	0.00726811	2
16	CRI	2016	1637.22	1927.14	0.849562	0.0231871	0.0156518	2.15781	0.499144	0.6875	2.63974	0.0523893	7.3701	7.59028	0.598	1.0209	138.29	0.0152014	0.00515779	0.0071705	2
16	CRI	2017	1659.22	2011.96	0.824677	0.0118765	0.015013	1.92817	0.484614	0.697115	2.65796	0.0492558	7.35021	7.59529	0.631	1.0454	131.098	0.0165977	0.00532521	0.00730658	2
16	CRI	2018	1670.09	2066.52	0.808163	0.0123041	0.0154397	1.76544	0.510312	0.6875	2.6763	0.0494516	7.39559	7.66073	0.629	1.0565	125.139	0.00872682	0.00540848	0.00747984	2
16	CRI	2019	1623.03	1968.92	0.824324	0.0238664	0.0151989	1.9118	0.542093	0.716346	2.69477	0.0498433			0.617	0.968	110.759	0.00999121	0.00549595	0.00745491	2
17	CYP	2000	106.874	136.365	0.783734	0.00616901	0.0179739	0.801327	0.323281	0.831522	2.55026	0.106494	4.69094	4.93065	0.382	1.3882	175.935		0.00863055	0.0236827	1
17	CYP	2001	115.212	144.237	0.798765	0.00732049	0.0168717	0.810604	0.39018		2.56984	0.106061	4.76998	4.99209	0.399	1.3762	193.257	0.00116093	0.00922628	0.0233514	1
17	CYP	2002	107.035	132.595	0.807234	0.00714258	0.016212	0.727067	0.412187	0.843243	2.58636	0.108225	4.68636	4.89791	0.432	1.4337	183.189	0.00207316	0.00998287	0.023129	1
17	CYP	2003	132.804	164.391	0.80785	0.0075025	0.0155886	0.795566	0.402895	0.854054	2.60298	0.121212	4.91235	5.12387	0.457	1.3787	181.531	0.0021492	0.0106028	0.0232531	1
17	CYP	2004	164.293	202.95	0.809525	0.00588085	0.0157058	0.876862	0.476266	0.860696	2.61971	0.122294	5.11657	5.32475	0.483	1.4112	172.421	0.0025381	0.0113549	0.0252226	1
17	CYP	2005	136.097	167.18	0.814076	0.00681959	0.0158451	0.77279	0.464439	0.843137	2.63655	0.133117	4.91447	5.12684	0.511	1.2645	161.879	0.00192951	0.0121211	0.026339	1
17	CYP	2006	115.232	147.058	0.783583	0.00797342	0.0168085	0.571093	0.531395	0.872549	2.65349	0.124459	4.77137	5.02136	0.543	1.1835	157.149	0.00244346	0.0128865	0.0273002	1
17	CYP	2007	130.604	167.686	0.778861	0.00973543	0.017504	0.611844	0.575137	0.883495	2.67055	0.118831	4.88346	5.15711	0.576	1.1586	129.211	0.00325076	0.0136908	0.0278115	1
17	CYP	2008	187.849	249.358	0.75333	0.00684096	0.0156247	0.721815	0.632114	0.883495	2.68771	0.0891775	5.27699	5.57431	0.595	1.1203	145.288	0.00411906	0.0142523	0.0281922	1
17	CYP	2009	204.923	269.973	0.75905	0.00717272	0.0150615	0.811947	0.614989	0.885167	2.70498	0.0940476	5.3203	5.61081	0.603	1.0755	157.537	0.00340748	0.0146446	0.0241773	1
17	CYP	2010	126.402	162.674	0.777027	0.00560991	0.0174876	0.567404	0.604308	0.909091	2.72237	0.0893939	4.92312	5.19611	0.612	1.0717	142.38	0.00380082	0.0149725	0.0259311	1
17	CYP	2011	159.26	202.297	0.787261	0.00613783	0.0176791	0.652639	0.550829	0.862559	2.74202	0.0909091	5.17105	5.4153	0.626	1.1169	145.997	0.00318979	0.0154364	0.0275915	1
17	CYP	2012	115.373	146.661	0.786662	0.00557965	0.0171175	0.567438	0.509218	0.838863	2.76181	0.0928571	4.82735	5.08417	0.649	1.0538	148.402	0.00372505	0.0159267	0.027911	1
17	CYP	2013	143.891	186.162	0.772934	0.00545026	0.0185398	0.593937	0.530621	0.781991	2.78174	0.0862879	4.98939	5.25924	0.648	0.9942	135.051	0.00365215	0.0161596	0.0274949	1
17	CYP	2014	111.655	151.947	0.734826	0.00545751	0.0190278	0.464486	0.527325	0.826923	2.80182	0.0867749	4.84158	5.1655	0.671	0.9776	137.822	0.00377859	0.016376	0.0273531	1
17	CYP	2015	99.0507	133.486	0.742029	0.00638644	0.0215005	0.493625	0.439859	0.807692	2.82204	0.106472	4.6764	4.99374	0.677	1.0313	144.11	0.00391389	0.0166437	0.0267223	1
17	CYP	2016	108.084	137.496	0.786086	0.0061499	0.0189436	0.554895	0.388261	0.822115	2.8424	0.0883117	4.76105	5.0209	0.698	0.9911	156.717	0.00484732	0.0171157	0.0261639	1
17	CYP	2017	101.429	130.875	0.775005	0.00540886	0.0193974	0.50848	0.327416	0.8125	2.86292	0.102089	4.63388	4.90535	0.732	1.0402	181.796	0.00496562	0.0177194	0.0270049	1
17	CYP	2018	128.498	164.164	0.782745	0.00627515	0.0196185	0.639967	0.281574	0.783654	2.88358	0.11256	4.84141	5.1031	0.726	1.0203	156.425	0.00456689	0.0179496	0.0276528	1
17	CYP	2019	106.834	129.162	0.827131	0.00821287	0.021918	0.702501	0.360486	0.802885	2.90439	0.104179			0.739	1.0578	151.513	0.00540062	0.0182487	0.0273807	1
18	CZE	2000	335.042	442.264	0.757563	0.0125764	0.0171325	0.84545	0.574959	0.744565	3.57369	0.419697	5.83283	6.13974	0.341	1.0696	150.621		0.0181498	0.0469574	1
18	CZE	2001	289.102	378.345	0.764122	0.0136713	0.0171164	0.8613	0.596701		3.58205	0.418791	5.66501	5.97031	0.377	1.097	146.253	0.00184838	0.0195327	0.0469594	1
18	CZE	2002	292.373	381.969	0.765436	0.0174934	0.0180795	0.763278	0.612615	0.832432	3.59044	0.359737	5.67281	5.96827	0.407	0.9914	135.917	0.00327154	0.0211015	0.0457678	1
18	CZE	2003	391.777	516.549	0.758451	0.0212821	0.0229456	0.812122	0.624342	0.821622	3.59884	0.357096	5.97617	6.27843	0.434	0.9093	140.341	0.00600023	0.0223585	0.0456199	1
18	CZE	2004	491.961	665.729	0.738981	0.018293	0.0216127	0.787649	0.638585	0.791045	3.60726	0.353416	6.21219	6.5526	0.469	1.0783	137.867	0.00755515	0.0238885	0.0484085	1
18	CZE	2005	784.637	1057.11	0.742246	0.0163638	0.0206301	0.939378	0.641074	0.803922	3.6157	0.351077	6.67872	7.02258	0.506	1.0104	126.248	0.00645194	0.0253199	0.0505968	1
18	CZE	2006	745.068	1017.14	0.732514	0.0158261	0.0212028	0.865282	0.660945	0.833333	3.61983	0.341416	6.61005	6.96581	0.539	0.9328	132.91	0.00784318	0.0267693	0.0537868	1
18	CZE	2007	952.532	1341.91	0.709831	0.0153501	0.0233282	0.826591	0.671314	0.820388	3.62397	0.339972	6.86567	7.25114	0.555	0.9983	125.249	0.00821848	0.0280695	0.0547664	1
18	CZE	2008	1169.33	1680.45	0.695844	0.014288	0.0221312	0.750437	0.669694	0.864078	3.62811	0.336644	7.09776	7.49026	0.581	1.015	109.571	0.00966593	0.0288692	0.05537	1
18	CZE	2009	1039.22	1475.16	0.704478	0.0171096	0.024668	0.732542	0.676172	0.870813	3.63225	0.334267	6.97152	7.36233	0.584	0.9685	90.6244	0.00920576	0.0294859	0.0484239	1
18	CZE	2010	983.146	1480.81	0.663924	0.0160214	0.0258434	0.688243	0.679439	0.861244	3.6364	0.329915	6.92566	7.3615	0.591	0.8898	91.4975	0.0117748	0.0299704	0.0535594	1
18	CZE	2011	1296.24	1969.34	0.658213	0.0153539	0.0243992	0.682068	0.678802	0.853081	3.64057	0.326507	7.22994	7.64722	0.604	0.9601	87.938	0.0112935	0.0306557	0.0573033	1
18	CZE	2012	1363.41	2055.11	0.663425	0.0130414	0.0243692	0.754097	0.676179	0.805687	3.64475	0.326143	7.25923	7.67994	0.621	0.8585	84.6846	0.0112744	0.0313641	0.0582493	1
18	CZE	2013	1491.05	2228.03	0.669224	0.0120798	0.0227224	0.794021	0.673177	0.810427	3.64894	0.32388	7.33338	7.75532	0.629	0.9302	82.508	0.00966504	0.0317744	0.058284	1
18	CZE	2014	1495.41	2237.05	0.668474	0.0111481	0.0234729	0.781163	0.682976	0.807692	3.65315	0.322326	7.33228	7.75654	0.638	1.0146	86.6919	0.00896704	0.0321497	0.0582378	1
18	CZE	2015	1308.87	1973.52	0.663217	0.0105991	0.0252237	0.742939	0.689585	0.817308	3.65736	0.322497	7.21584	7.63579	0.63	0.9707	82.5382	0.00843563	0.0324793	0.0585199	1
18	CZE	2016	1251.14	1867.96	0.669791	0.0105296	0.0253777	0.754391	0.691076	0.8125	3.66158	0.322627	7.1879	7.59817	0.658	1.0147	78.9916	0.00810632	0.033333	0.0582615	1
18	CZE	2017	1338.2	1967.44	0.680173	0.0101361	0.0243718	0.791893	0.69874	0.860577	3.66581	0.323274	7.24726	7.64845	0.673	0.9494	83.5155	0.00828881	0.0342651	0.0599872	1
18	CZE	2018	1343.37	1991.12	0.674681	0.0104192	0.0245981	0.767618	0.709544	0.870192	3.67005	0.32172	7.30511	7.70571	0.683	0.9286	83.3389	0.00817862	0.0346773	0.0610447	1
18	CZE	2019	1433.59	2059.6	0.696054	0.0147087	0.0287536	0.781798	0.718645	0.865385	3.6743	0.3218			0.701	0.9288	87.584	0.00842566	0.0351278	0.0610803	1
19	DEU	2000	2712.13	3253.11	0.833704	0.0198592	0.013736	0.931992	0.729726	0.907609	3.56632	0.338272	7.90786	8.11222	0.449	0.9372	111.886		0.0164698	0.0439182	1
19	DEU	2001	2565.85	3046.49	0.842231	0.020272	0.0142468	0.900846	0.733614		3.57493	0.338578	7.85701	8.04814	0.493	0.9417	103.981	0.00628561	0.0177238	0.043721	1
19	DEU	2002	2541.43	3027.9	0.839338	0.0205376	0.0131368	1.1189	0.729644	0.918919	3.58355	0.337987	7.84572	8.0451	0.531	0.9	98.9802	0.0098968	0.019194	0.0423997	1
19	DEU	2003	2936.35	3536.41	0.830319	0.0199751	0.0128503	1.02595	0.731812	0.908108	3.5922	0.339067	7.98797	8.19629	0.557	0.8612	101.396	0.0114805	0.0204025	0.0422497	1
19	DEU	2004	3234.62	3873.2	0.835127	0.0195333	0.0131036	1.04028	0.731562	0.910448	3.60087	0.341142	8.09131	8.28836	0.592	0.9567	97.8089	0.0129299	0.0217765	0.0451153	1
19	DEU	2005	3366.32	4164.46	0.808345	0.019258	0.0137468	0.977426	0.725248	0.921569	3.60956	0.341324	8.11736	8.35731	0.625	0.9217	97.0478	0.0134214	0.0230966	0.0472824	1
19	DEU	2006	3464.19	4314.16	0.802981	0.0187777	0.0142579	0.988608	0.71941	0.941176	3.61828	0.340273	8.15781	8.39942	0.651	0.9014	94.8102	0.0138966	0.0244328	0.0499545	1
19	DEU	2007	4607.56	5808.32	0.793268	0.0187296	0.0138164	0.979407	0.717473	0.946602	3.62701	0.340637	8.44757	8.69804	0.68	0.9183	96.2395	0.0141133	0.0255102	0.0507276	1
19	DEU	2008	6150.53	7730.57	0.795612	0.0188419	0.013255	1.02097	0.711692	0.92233	3.63576	0.342254	8.73821	8.98876	0.699	0.9642	91.3823	0.0146091	0.0262702	0.0511969	1
19	DEU	2009	5235.31	6528.13	0.801963	0.0191553	0.0132883	1.13009	0.711475	0.937799	3.64454	0.342647	8.43422	8.69164	0.711	0.9832	76.2587	0.0148851	0.0267756	0.0451166	1
19	DEU	2010	5695.48	7297.58	0.780462	0.0180165	0.0149898	1.00895	0.721077	0.937799	3.65333	0.339846	8.66987	8.93643	0.7	0.9456	78.424	0.0157073	0.0272206	0.0498374	1
19	DEU	2011	6999	9049.75	0.773391	0.0176483	0.0144899	1.0692	0.719462	0.92891	3.65578	0.340687	8.88565	9.15381	0.706	0.9521	75.7921	0.014642	0.027877	0.0533752	1
19	DEU	2012	6475.12	8529.71	0.759126	0.0165754	0.0149466	0.996829	0.724398	0.919431	3.65822	0.339531	8.8062	9.0939	0.715	0.9613	71.8203	0.0145333	0.0285412	0.0544801	1
19	DEU	2013	7551.64	9764.08	0.77341	0.0171374	0.014809	1.04561	0.725433	0.924171	3.66067	0.340404	8.97057	9.24056	0.729	0.9708	80.2454	0.0139515	0.028885	0.0544599	1
19	DEU	2014	7677.85	9860.4	0.778654	0.0171269	0.0151972	1.09047	0.728119	0.942308	3.66311	0.340183	8.98075	9.24678	0.736	1.0297	79.1444	0.0147714	0.0292276	0.0548513	1
19	DEU	2015	6225.68	8207.22	0.758561	0.018616	0.0171918	0.946359	0.740481	0.942308	3.66556	0.339563	8.75066	9.05788	0.739	0.9927	74.9058	0.0150014	0.0294656	0.0549908	1
19	DEU	2016	5798.69	7526.89	0.770397	0.0194164	0.0180802	0.922039	0.74343	0.961538	3.66802	0.336701	8.70459	8.98935	0.756	0.9776	72.2936	0.0156682	0.03031	0.0545007	1
19	DEU	2017	5792.2	7375.12	0.78537	0.0191714	0.0186234	0.976024	0.742309	0.951923	3.67047	0.336949	8.70591	8.96224	0.781	0.975	76.5429	0.0163863	0.0310875	0.0559144	1
19	DEU	2018	5533.59	7251.89	0.763056	0.0199255	0.019658	0.918203	0.73911	0.951923	3.67292	0.335766	8.72243	9.01713	0.79	0.9176	72.2974	0.0166862	0.031435	0.0567478	1
19	DEU	2019	5594.19	7277.15	0.768734	0.020435	0.0199799	0.872859	0.738954	0.961538	3.67538	0.33527			0.793	0.943	74.4749	0.0175613	0.0319039	0.0567081	1
20	DNK	2000	1186.81	1464.63	0.810313	0.0209646	0.0182903	1.17072	0.526857	0.956522	3.30118	0.57025	7.01253	7.29547	0.498	0.9717	125.706		0.0146834	0.0372552	1
20	DNK	2001	1184.6	1437.59	0.824019	0.0221061	0.017928	1.30392	0.543656		3.31472	0.573	7.00709	7.27549	0.543	0.9793	125.121	0.00900589	0.0157782	0.0369749	1
20	DNK	2002	1173.1	1493	0.785736	0.0216877	0.0182708	1.01359	0.553775	0.967568	3.32832	0.569	6.99349	7.31069	0.595	0.9749	119.971	0.0142032	0.0170711	0.0358534	1
20	DNK	2003	1388.47	1775.59	0.781974	0.0213647	0.0175011	0.966243	0.542214	0.978378	3.34197	0.5665	7.15241	7.48372	0.633	0.9858	119.26	0.0165391	0.0181313	0.0357128	1
20	DNK	2004	1449.02	1859.99	0.77905	0.019077	0.017162	0.942691	0.545598	0.970149	3.35568	0.56725	7.19606	7.53362	0.66	1.0001	122.859	0.0172905	0.0193412	0.0379805	1
20	DNK	2005	2128.05	2890.79	0.736148	0.0191349	0.0180736	0.8138	0.54084	0.980392	3.36944	0.583	7.58369	7.98717	0.679	0.9874	122.465	0.0157843	0.0205391	0.039709	1
20	DNK	2006	2387.8	3270.93	0.730007	0.0189279	0.0184961	0.807201	0.533718	0.985294	3.38326	0.58675	7.70482	8.10975	0.702	0.9549	116.723	0.0165804	0.0216733	0.0417585	1
20	DNK	2007	2547.59	3524.5	0.722824	0.0182006	0.0183483	0.778508	0.531765	0.995146	3.39714	0.5765	7.77197	8.1881	0.706	0.9719	114.782	0.0160944	0.0226694	0.0422667	1
20	DNK	2008	2688.17	4060.86	0.661971	0.0172785	0.0199319	0.681139	0.528383	0.990291	3.41108	0.6005	7.83851	8.3534	0.716	0.98	115.053	0.0154742	0.0233534	0.0428471	1
20	DNK	2009	2519.83	3654.31	0.68955	0.0196899	0.020318	0.664603	0.533664	1	3.42507	0.60775	7.77622	8.25452	0.72	0.981	75.2606	0.0150046	0.0238113	0.0378202	1
20	DNK	2010	3031.17	4229.44	0.716685	0.0184914	0.0199579	0.791068	0.520971	0.995215	3.43912	0.60525	7.98205	8.40249	0.716	0.9702	94.9068	0.0174689	0.0241624	0.0418188	1
20	DNK	2011	3504.33	4993.2	0.701819	0.0168468	0.020855	0.821062	0.525225	0.995261	3.45655	0.62475	8.11244	8.55957	0.734	0.9867	95.0765	0.0166071	0.0247084	0.0447149	1
20	DNK	2012	3764.6	5181.96	0.726482	0.0152234	0.0208091	0.906149	0.520656	0.976303	3.47408	0.6045	8.19619	8.59699	0.743	0.9874	99.5991	0.0155428	0.0252886	0.0454767	1
20	DNK	2013	3653.25	5095.11	0.717012	0.0166009	0.0198703	0.898814	0.530889	0.976303	3.49169	0.6019	8.15665	8.57742	0.747	0.973	86.1313	0.0144059	0.0255867	0.0452897	1
20	DNK	2014	3487.18	4808.91	0.725149	0.0162511	0.0212001	0.812696	0.540467	0.9375	3.5094	0.608	8.12731	8.52862	0.754	0.9993	92.7423	0.0159358	0.0258664	0.04543	1
20	DNK	2015	2872.89	4146.36	0.69287	0.0167024	0.0223338	0.835316	0.552522	0.947115	3.52719	0.587913	7.91726	8.37451	0.751	1.0124	89.8767	0.0156547	0.026107	0.0454713	1
20	DNK	2016	2708.96	3854.17	0.702866	0.0175642	0.0222968	0.78114	0.594274	0.923077	3.54507	0.592625	7.88448	8.32152	0.771	0.9883	70.1661	0.0161959	0.0268162	0.0450919	1
20	DNK	2017	3414.6	4578.91	0.745723	0.0168955	0.0221543	0.91658	0.577836	0.923077	3.56304	0.59185	8.1377	8.4965	0.774	1.0211	81.0779	0.0170548	0.0275411	0.046269	1
20	DNK	2018	3312.17	4624.55	0.716215	0.0152099	0.0214466	0.836306	0.576834	0.9375	3.58111	0.5971	8.11347	8.5475	0.792	0.9286	74.5533	0.0164426	0.0277802	0.0469717	1
20	DNK	2019	3600.11	4734.08	0.760467	0.0157614	0.021838	1.01532	0.605493	0.923077	3.59926	0.598983			0.804	1.0058	83.1407	0.0149128	0.0281668	0.0470025	1
21	EGY	2000	683.373	746.104	0.915921	0.00246667	0.00840324	0.655856	0.193969	0.391304	1.96514	0.028138			0.125	0.713	216.928		0.00790563	0.0225167	2
21	EGY	2001	657.568	713.687	0.921367	0.00236091	0.00788267	0.730078	0.117737		2.00113	0.0287408			0.135	0.7062	225.904	2.0694e-05	0.00844175	0.0220387	2
21	EGY	2002	636.019	687.325	0.925353	0.00224785	0.00815885	0.763465	0.107776	0.378378	2.03778	0.0294942			0.155	0.7606	212.414	6.42167e-05	0.00911855	0.0217138	2
21	EGY	2003	652.668	712.329	0.916245	0.00212339	0.00866339	0.81489	0.113532	0.324324	2.0751	0.0291928			0.167	0.7855	208.413	9.07658e-05	0.00968302	0.0215781	2
21	EGY	2004	849.852	936.762	0.907223	0.00172191	0.00973957	0.81341	0.104361	0.293532	2.1131	0.0297855			0.198	0.8065	193.652	0.000253108	0.0103277	0.0231165	2
21	EGY	2005	1167.82	1296.45	0.900784	0.00164814	0.0101163	0.86202	0.117615	0.377451	2.1518	0.0257471			0.211	0.8379	202.857	0.000219543	0.0110035	0.0240333	2
21	EGY	2006	1356.11	1499.21	0.904549	0.00145181	0.0102152	0.844723	0.135137	0.382353	2.19121	0.0261691			0.221	0.8922	197.49	0.000225136	0.0116864	0.0248665	2
21	EGY	2007	1629.74	1800.53	0.905141	0.00132728	0.01069	0.849151	0.109984	0.427184	2.23134	0.0257572			0.244	0.9211	187.027	0.000232726	0.0123873	0.0252965	2
21	EGY	2008	1787.41	1960.7	0.911618	0.00128671	0.00979474	0.83565	0.244547	0.495146	2.27221	0.0265408			0.266	0.9534	162.47	0.000239043	0.0128724	0.0255595	2
21	EGY	2009	1600.28	1728.91	0.925601	0.0012721	0.00918483	0.864957	0.275895	0.483254	2.31382	0.0289718			0.282	0.9534	148.369	0.000257343	0.0132152	0.022079	2
21	EGY	2010	1657.25	1784.38	0.928753	0.00127246	0.0083512	0.792661	0.25875	0.478469	2.3562	0.0288613			0.302	0.9054	146.595	0.000274773	0.0134978	0.0238299	2
21	EGY	2011	1746.21	1897.94	0.920054	0.000949956	0.00725215	0.619247	0.280454	0.43128	2.39559	0.0282083			0.323	0.9445	147.041	0.00032575	0.013899	0.0252961	2
21	EGY	2012	1780.77	1896.69	0.938884	0.000742699	0.00659773	0.689672	0.305602	0.388626	2.43564	0.0284193			0.346	0.9862	152.131	0.000250788	0.0143318	0.0256702	2
21	EGY	2013	1838.8	1964.2	0.936158	0.000628579	0.00658228	0.671615	0.316126	0.312796	2.47636	0.0272035			0.35	0.9618	151.823	0.000218353	0.0145299	0.0254304	2
21	EGY	2014	2005.32	2130.93	0.941055	0.00066968	0.00687544	0.718547	0.343619	0.283654	2.51776	0.0265226			0.354	1	149.663	0.000213054	0.0147591	0.0254881	2
21	EGY	2015	1598.21	1686.25	0.947793	0.000813333	0.00638441	0.72873	0.32615	0.254808	2.55985	0.0287898			0.364	1.0137	147.67	0.000253269	0.014993	0.0250779	2
21	EGY	2016	1553.94	1659.36	0.936468	0.000732782	0.00761536	0.664576	0.346863	0.182692	2.58863	0.027995			0.378	0.9863	160.26	0.000335484	0.0154106	0.0246896	2
21	EGY	2017	1178.67	1289.95	0.913733	0.00219099	0.00683493	0.561158	0.337406	0.225962	2.61769	0.0292528			0.405	1.0112	148.325	0.000329387	0.01595	0.0253269	2
21	EGY	2018	1506.92	1638.82	0.919515	0.00215757	0.00663605	0.567464	0.318928	0.211538	2.64707	0.0306294			0.409	0.9697	146.928	0.0010281	0.016128	0.0258178	2
21	EGY	2019	1537.26	1638.96	0.937946	0.00210485	0.00621301	0.622943	0.320193	0.230769	2.67679	0.0323371			0.428	1.0084	144.134	0.00123592	0.0163855	0.0257067	2
22	ESP	2000	4966.4	5748.04	0.864015	0.0169048	0.0135035	1.25047	0.61193	0.880435	2.63542	0.268537	8.50471	8.65541	0.37	0.9217	95.0371		0.00867103	0.0233493	1
22	ESP	2001	5172.14	5972.1	0.86605	0.0171165	0.0136227	1.27969	0.607075		2.65172	0.262056	8.5465	8.69421	0.407	0.9269	93.8526	0.003068	0.00932903	0.0230686	1
22	ESP	2002	5713.7	6584.95	0.867691	0.0171366	0.0129339	1.25719	0.609612	0.886487	2.66813	0.258677	8.64113	8.78777	0.438	0.9253	92.0763	0.00349005	0.0100457	0.0224405	1
22	ESP	2003	7162.33	8243.17	0.868881	0.0169258	0.0124637	1.21965	0.618048	0.875676	2.68463	0.260752	8.86457	9.01232	0.487	1.0142	91.1189	0.00684262	0.0106983	0.0221581	1
22	ESP	2004	7450.01	8643.34	0.861936	0.0177332	0.0124412	1.12809	0.615052	0.875622	2.70124	0.260928	8.90206	9.06195	0.509	0.9552	90.9745	0.00744906	0.0114304	0.0234533	1
22	ESP	2005	7272.97	8482.39	0.85742	0.0168291	0.0126491	1.12568	0.603421	0.882353	2.71795	0.258731	8.87734	9.04301	0.539	0.8656	87.0859	0.00849064	0.0121371	0.0244517	1
22	ESP	2006	7490.07	8836.6	0.847619	0.0155783	0.0131123	1.06888	0.594735	0.848039	2.73476	0.25492	8.8941	9.08259	0.559	0.9443	85.9131	0.00847684	0.0128325	0.0257704	1
22	ESP	2007	8744.67	10330.2	0.846515	0.0152191	0.0126475	1.04926	0.594405	0.864078	2.75167	0.252169	9.05714	9.24326	0.576	0.937	91.1711	0.00858521	0.0134789	0.0262848	1
22	ESP	2008	9951.63	11778.4	0.844902	0.0161755	0.0137427	1.07571	0.568456	0.868932	2.7687	0.250361	9.19249	9.37463	0.588	0.9333	90.8004	0.00907056	0.0139372	0.0268289	1
22	ESP	2009	9250	10689.4	0.86534	0.0174834	0.0121337	1.1527	0.580266	0.84689	2.78582	0.250612	9.12594	9.27843	0.595	0.9234	81.6587	0.0100935	0.0142555	0.0235772	1
22	ESP	2010	9057.19	10570.9	0.856804	0.0144392	0.012086	1.16467	0.569417	0.842105	2.80305	0.250555	9.14461	9.30908	0.604	0.9538	84.6594	0.0115041	0.0145782	0.0258109	1
22	ESP	2011	10512.8	12518.5	0.839779	0.0129056	0.0113067	1.19923	0.556399	0.810427	2.82275	0.24864	9.23459	9.4281	0.612	0.9864	84.1494	0.00968727	0.0149587	0.0274667	1
22	ESP	2012	10690.9	12786.5	0.836106	0.0117175	0.0112748	1.21404	0.539074	0.781991	2.84259	0.251294	9.25273	9.45471	0.62	0.8597	82.8991	0.00900941	0.0153608	0.0279482	1
22	ESP	2013	12129.9	14430.1	0.8406	0.0119994	0.010186	1.25964	0.552127	0.791469	2.86256	0.243518	9.37178	9.57194	0.628	1.0411	82.6848	0.00839382	0.0155868	0.0278483	1
22	ESP	2014	12468.2	14835.5	0.840431	0.0113142	0.0109627	1.27274	0.547175	0.745192	2.88268	0.245457	9.39827	9.60018	0.643	0.9459	82.4661	0.00914194	0.015819	0.0278869	1
22	ESP	2015	11161.2	13236.9	0.84319	0.0103672	0.0121474	1.25224	0.567809	0.759615	2.90294	0.245731	9.34535	9.53879	0.656	0.9939	78.3679	0.00890311	0.0160118	0.027903	1
22	ESP	2016	11831.9	13830.1	0.855517	0.00978247	0.0118527	1.36238	0.580854	0.817308	2.92334	0.246959	9.37652	9.56066	0.68	1.0602	77.8806	0.00835199	0.0165262	0.0277719	1
22	ESP	2017	12074.2	14278.3	0.845633	0.00973169	0.0120878	1.33561	0.554001	0.798077	2.94388	0.245297	9.38606	9.58065	0.707	1.0164	79.3387	0.00827619	0.01708	0.0285685	1
22	ESP	2018	12707.3	14997.4	0.847298	0.00958464	0.0122905	1.25837	0.546155	0.807692	2.96457	0.237874	9.46905	9.66986	0.721	1.1743	79.6054	0.00837968	0.0173154	0.0291331	1
22	ESP	2019	12040.2	13989.8	0.860642	0.00951107	0.0121128	1.39438	0.549919	0.822115	2.98541	0.23645			0.742	1.0629	76.9384	0.00869506	0.017591	0.0292637	1
23	EST	2000	56.3574	76.5732	0.735993	0.0234138	0.0197575	1.19471	0.47365	0.891304	3.30236	0.198868	4.11597	4.50611	0.403	0.777	104.952		0.0172188	0.0386752	1
23	EST	2001	52.0615	72.4882	0.718207	0.0266346	0.0191953	1.09779	0.452319		3.31724	0.159707	4.02899	4.44734	0.412	0.7504	121.224	0.00738177	0.0185015	0.0380311	1
23	EST	2002	60.1642	83.0145	0.724744	0.0220797	0.0178776	1.14914	0.395434	0.87027	3.33219	0.144751	4.18072	4.57957	0.459	0.7124	122.322	0.0110587	0.0201597	0.0372598	1
23	EST	2003	78.1707	106.885	0.73135	0.0227252	0.0186839	1.21654	0.426704	0.848649	3.3472	0.128568	4.43175	4.82148	0.495	0.6961	122.899	0.0100065	0.0213941	0.0370894	1
23	EST	2004	84.0197	112.531	0.746634	0.0217309	0.0196649	1.30267	0.458986	0.865672	3.36228	0.122505	4.5099	4.8836	0.533	0.7274	141.308	0.0120898	0.022716	0.0392609	1
23	EST	2005	116.706	160.711	0.726187	0.0181605	0.0207227	1.29646	0.477908	0.857843	3.37744	0.139608	4.78004	5.17683	0.567	0.7804	139.541	0.0133536	0.0240025	0.0413844	1
23	EST	2006	145.337	198.099	0.733658	0.0180424	0.0211285	1.2707	0.423826	0.882353	3.39626	0.131894	5.06353	5.45605	0.601	0.7448	136.646	0.0115337	0.0252083	0.043539	1
23	EST	2007	171.424	220.916	0.77597	0.0172852	0.0213884	1.34679	0.409559	0.873786	3.41519	0.141378	5.32446	5.66521	0.616	0.8456	122.606	0.0119423	0.0262486	0.0437932	1
23	EST	2008	187.011	246.722	0.757984	0.0147183	0.0202993	1.37294	0.421916	0.893204	3.43423	0.141024	5.40814	5.78252	0.624	0.8143	145.369	0.0121999	0.0270309	0.0447437	1
23	EST	2009	148.015	201.056	0.736191	0.0178755	0.0230446	1.24943	0.413843	0.894737	3.45337	0.140694	4.96689	5.40129	0.626	0.8302	144.121	0.0106708	0.0274804	0.0388044	1
23	EST	2010	212.963	298.763	0.712817	0.0168297	0.027892	1.27798	0.422831	0.885167	3.47262	0.152159	5.4166	5.84642	0.64	0.7906	124.838	0.0132458	0.0279342	0.0427506	1
23	EST	2011	334.456	474.462	0.704917	0.0151668	0.0281394	1.3892	0.445766	0.909953	3.49236	0.149186	5.8008	6.22558	0.658	0.8376	124.538	0.0128748	0.0285919	0.0456727	1
23	EST	2012	342.665	497.121	0.689299	0.0149059	0.0283323	1.30389	0.445785	0.909953	3.51235	0.146379	5.83092	6.28926	0.681	0.8921	115.386	0.0118893	0.0292283	0.0463719	1
23	EST	2013	334.131	494.498	0.675697	0.0144064	0.0286977	1.27294	0.486734	0.909953	3.53259	0.146768	5.80907	6.27999	0.683	0.9247	112.607	0.0119254	0.0291317	0.0458342	1
23	EST	2014	294.823	421.392	0.699639	0.0149164	0.0290768	1.26671	0.498227	0.932692	3.55309	0.150449	5.74352	6.19747	0.694	0.9733	109.873	0.0121361	0.0292018	0.0455241	1
23	EST	2015	258.87	376.294	0.687947	0.0143693	0.0286634	1.16567	0.504774	0.932692	3.57384	0.15528	5.61754	6.09365	0.71	1.1122	126.558	0.0131875	0.0293202	0.0450545	1
23	EST	2016	238.142	363.91	0.654399	0.0145743	0.0303451	1.18066	0.532189	0.932692	3.59485	0.16011	5.49398	6.03695	0.727	0.9146	111.754	0.0125358	0.0300171	0.0445604	1
23	EST	2017	225.636	331.646	0.680352	0.0135994	0.0280216	1.19302	0.501558	0.932692	3.61613	0.15883	5.51096	6.00387	0.745	0.9956	116.06	0.0128403	0.0307403	0.04615	1
23	EST	2018	303.336	430.659	0.704354	0.013643	0.0263035	1.37083	0.525608	0.918269	3.63767	0.159766	5.66205	6.12565	0.756	0.8467	102.408	0.012152	0.030932	0.0471665	1
23	EST	2019	314.484	441.284	0.712656	0.0171815	0.0262886	1.44323	0.528995	0.927885	3.65949	0.161404			0.766	1.0674	105.341	0.0123099	0.0313609	0.0472591	1
24	FIN	2000	264.257	307.557	0.859211	0.043605	0.0207798	1.87666	0.552832	0.972826	3.13167	0.0718376	5.55007	5.73385	0.468	0.9955	159.32		0.015757	0.0433106	1
24	FIN	2001	315.476	366.062	0.861809	0.0439108	0.0200541	1.74304	0.557569		3.15149	0.0720083	5.72596	5.90532	0.504	0.986	149.73	0.0187961	0.0166632	0.043196	1
24	FIN	2002	271.173	314.956	0.860986	0.0474309	0.019019	1.67417	0.551888	0.983784	3.17145	0.0723957	5.56976	5.75356	0.551	1.0194	146.933	0.0274135	0.0182402	0.0421659	1
24	FIN	2003	303.702	356.266	0.85246	0.0477951	0.0189111	1.55302	0.549481	0.994595	3.19152	0.0726813	5.6845	5.87849	0.581	1.002	145.69	0.0328317	0.0194954	0.0420623	1
24	FIN	2004	296.539	351.958	0.842543	0.0511487	0.019997	1.51409	0.533945	0.99005	3.21173	0.0729078	5.67506	5.8814	0.605	0.9946	138.131	0.0345989	0.0209116	0.0446301	1
24	FIN	2005	355.9	434.862	0.818421	0.0474816	0.0222586	1.29275	0.574295	0.990196	3.23206	0.0734266	5.90529	6.14573	0.626	1.0324	150.288	0.0380956	0.0222866	0.046674	1
24	FIN	2006	336.709	417.999	0.805525	0.048693	0.0228531	1.15962	0.555875	0.946078	3.25253	0.0743317	5.78946	6.06117	0.646	1.0037	144.89	0.0378238	0.023597	0.0481642	1
24	FIN	2007	461.969	559.563	0.825589	0.049626	0.0233201	1.39673	0.554262	0.932039	3.27312	0.0742116	6.14574	6.38569	0.657	1.0267	154.482	0.0393342	0.024613	0.0480227	1
24	FIN	2008	468.984	589.383	0.795719	0.0462103	0.0240734	1.1193	0.571054	0.946602	3.29384	0.074337	6.17135	6.45531	0.671	1.0133	153.255	0.0415221	0.0252871	0.0489013	1
24	FIN	2009	584.375	700.343	0.834412	0.0517292	0.0268313	1.18293	0.574812	0.980861	3.31469	0.0743106	6.40805	6.64123	0.674	1.0247	162.023	0.0381189	0.0257037	0.0427124	1
24	FIN	2010	730.544	892.63	0.818417	0.0460366	0.0240277	1.34391	0.48978	0.990431	3.33568	0.0741955	6.59443	6.8344	0.688	0.9434	171.484	0.0449475	0.0261493	0.0489982	1
24	FIN	2011	969.699	1225.37	0.791353	0.044058	0.0232793	1.13423	0.464432	0.976303	3.35402	0.0740564	6.86983	7.15047	0.703	0.9843	159.968	0.0408391	0.0268192	0.0541105	1
24	FIN	2012	858.609	1097.14	0.782589	0.0388845	0.0246836	1.05049	0.464651	0.981043	3.37247	0.0740103	6.73246	7.02771	0.71	0.9473	155.336	0.0395993	0.0276133	0.0549582	1
24	FIN	2013	926.535	1172.56	0.79018	0.0356351	0.0232519	1.17591	0.444898	0.985782	3.39101	0.0731877	6.80064	7.09194	0.68	0.995	152.843	0.035585	0.0278997	0.0541315	1
24	FIN	2014	819.072	1015.77	0.806354	0.0341366	0.0224969	1.17849	0.46351	0.985577	3.40966	0.0734081	6.67883	6.94821	0.668	1.0104	175.596	0.0308352	0.0282494	0.0533669	1
24	FIN	2015	705.059	862.292	0.817658	0.032296	0.0243317	1.40117	0.497311	0.980769	3.42841	0.0737817	6.51715	6.76651	0.658	0.9953	198.529	0.0295015	0.02867	0.0520896	1
24	FIN	2016	575.331	695.714	0.826964	0.0308063	0.0252339	1.40989	0.481196	0.966346	3.44727	0.0739035	6.33528	6.57986	0.663	0.9943	195.841	0.0283247	0.0294762	0.0515694	1
24	FIN	2017	672.123	804.292	0.83567	0.0300832	0.0230424	1.57612	0.503751	0.966346	3.46622	0.0737694	6.37197	6.6122	0.673	0.9801	188.534	0.0269459	0.0302662	0.0521556	1
24	FIN	2018	678.856	827.753	0.820119	0.0291173	0.0240259	1.51677	0.485052	0.961538	3.48529	0.0738352	6.48895	6.7416	0.679	0.9295	191.325	0.026741	0.03053	0.0526136	1
24	FIN	2019	629.186	761.52	0.826224	0.0298985	0.02421	1.48884	0.497775	0.975962	3.50445	0.0738657			0.686	1.0215	209.358	0.0260912	0.0309799	0.0521686	1
25	FRA	2000	7184.15	8859.34	0.810913	0.0195537	0.0125169	0.967141	0.668898	0.782609	2.8917	0.335199	8.87456	9.09617	0.39	1.0366	101.707		0.0156637	0.0445404	1
25	FRA	2001	6423.14	7878.21	0.815305	0.0204419	0.0123766	0.941512	0.677856		2.90776	0.335044	8.77635	8.98901	0.433	0.9946	102.192	0.00514769	0.0168432	0.0440799	1
25	FRA	2002	7084.83	8691.93	0.815104	0.0204409	0.0121962	0.94665	0.674362	0.794595	2.92392	0.335511	8.86768	9.0784	0.461	1.0454	99.2935	0.00616936	0.0181881	0.0424275	1
25	FRA	2003	8321.06	10204.7	0.815418	0.0201375	0.011971	0.929554	0.669158	0.859459	2.94016	0.335023	9.0295	9.24421	0.495	0.9604	100.068	0.00738736	0.019345	0.0418102	1
25	FRA	2004	9223.24	11355.6	0.812221	0.0196698	0.0119026	0.856138	0.667686	0.855721	2.9565	0.335448	9.1324	9.35338	0.524	1.0424	97.7148	0.00788385	0.0205218	0.0442828	1
25	FRA	2005	8981.59	11260	0.797654	0.0189979	0.012346	0.799962	0.660333	0.852941	2.97292	0.335629	9.10506	9.35134	0.549	1.0031	99.8949	0.00843245	0.0216988	0.0464738	1
25	FRA	2006	9534.22	12047.2	0.791407	0.0185746	0.0127473	0.799829	0.65566	0.862745	2.98944	0.334924	9.12589	9.40954	0.573	0.9609	97.0524	0.00890432	0.0228688	0.0490364	1
25	FRA	2007	11493.4	14518.5	0.79164	0.0174931	0.012357	0.730911	0.649046	0.868932	3.00605	0.33396	9.32696	9.60674	0.614	0.9509	97.9649	0.012276	0.0238059	0.049791	1
25	FRA	2008	14011.4	18042.4	0.776583	0.0166968	0.0125659	0.755441	0.642948	0.873786	3.02275	0.33364	9.51597	9.81022	0.631	0.9982	95.9091	0.0123642	0.0244612	0.0502943	1
25	FRA	2009	11146.9	14251	0.782186	0.0187852	0.0132446	0.66671	0.654595	0.856459	3.03955	0.333412	9.2878	9.5756	0.65	1.0102	84.2191	0.0119515	0.024934	0.0446174	1
25	FRA	2010	11977.3	15021.7	0.79733	0.0144463	0.0130435	0.786831	0.657688	0.866029	3.05643	0.334225	9.40973	9.67399	0.661	0.9867	87.3253	0.0145172	0.0253412	0.0492045	1
25	FRA	2011	15052.3	19228.7	0.782804	0.0127025	0.0134919	0.810168	0.644481	0.848341	3.07526	0.333744	9.63926	9.9212	0.673	1.0097	84.301	0.0112421	0.0259221	0.0523198	1
25	FRA	2012	12917.9	16686.2	0.774166	0.0125712	0.0138828	0.745601	0.650583	0.834123	3.09421	0.333878	9.48907	9.7849	0.691	0.9788	85.605	0.0103449	0.0264511	0.0531098	1
25	FRA	2013	14282.9	18686.8	0.764332	0.0117185	0.0137242	0.736947	0.652498	0.853081	3.11327	0.334316	9.58007	9.89461	0.698	0.9632	83.5258	0.0102983	0.026795	0.0532746	1
25	FRA	2014	13354.6	17273.3	0.773131	0.0115381	0.0143423	0.684065	0.6521	0.817308	3.13245	0.334816	9.51872	9.8217	0.712	1.0248	87.8698	0.00981439	0.0271204	0.0535828	1
25	FRA	2015	11878.6	15134.8	0.784856	0.0115865	0.0155176	0.745708	0.664304	0.831731	3.15175	0.337475	9.40883	9.69293	0.713	1.0222	89.8868	0.00900044	0.0273999	0.0541131	1
25	FRA	2016	10764	13870.3	0.776047	0.0119855	0.0160469	0.688096	0.669941	0.826923	3.17117	0.335233	9.33729	9.63661	0.737	0.953	82.1427	0.0091846	0.0281122	0.0539992	1
25	FRA	2017	10844.9	13852	0.782914	0.0120027	0.0159339	0.671753	0.660613	0.836538	3.1907	0.337214	9.33269	9.61947	0.755	1.0132	84.4206	0.0096486	0.0288165	0.0554661	1
25	FRA	2018	13734.6	17259.6	0.795768	0.0125112	0.0152704	0.795518	0.658787	0.841346	3.21036	0.331041	9.4637	9.74701	0.765	0.9717	83.8744	0.00984742	0.0291222	0.0563627	1
25	FRA	2019	13258.5	16713.3	0.79329	0.0127313	0.0152583	0.847398	0.665352	0.908654	3.23014	0.32992			0.776	0.9795	83.2884	0.0104268	0.0295046	0.0570285	1
26	GBR	2000	1572.55	1897.94	0.828557	0.0321521	0.015224	0.781565	0.694305	0.983696	3.50959	0.24288	7.43494	7.62065	0.455	0.9555	125.379		0.0141082	0.0393472	1
26	GBR	2001	1410.59	1697.97	0.830752	0.0373994	0.0151947	0.809373	0.711173		3.52848	0.23358	7.30718	7.49988	0.475	0.8827	125.231	0.0107649	0.0152049	0.0388842	1
26	GBR	2002	1536.82	1821.74	0.843598	0.0383441	0.0142003	0.813753	0.699712	0.962162	3.54747	0.23916	7.38003	7.56521	0.529	0.939	125.393	0.0211232	0.0163431	0.0374827	1
26	GBR	2003	2020.49	2401.71	0.841273	0.038319	0.0143551	0.830326	0.680287	0.951351	3.56657	0.233911	7.69518	7.88688	0.569	0.9193	123.262	0.0248547	0.0173741	0.0367852	1
26	GBR	2004	2034.67	2465.07	0.825399	0.0462851	0.0136911	0.742812	0.667951	0.965174	3.58576	0.240524	7.70294	7.91118	0.602	0.9235	125.728	0.0251411	0.018458	0.0388175	1
26	GBR	2005	2026.08	2536.45	0.798784	0.0400026	0.0141586	0.714725	0.671568	0.965686	3.60506	0.236804	7.61519	7.8798	0.635	0.9309	116.362	0.0323996	0.0195187	0.0405885	1
26	GBR	2006	2169.44	2715.07	0.799037	0.0314801	0.0138025	0.750134	0.694867	0.995098	3.62447	0.251891	7.71594	7.96467	0.652	0.9254	110.469	0.0275298	0.0205862	0.0426054	1
26	GBR	2007	2517.15	3197.48	0.787231	0.037421	0.0137562	0.718075	0.644646	0.990291	3.64397	0.251519	7.85305	8.13322	0.674	0.9072	103.42	0.0236384	0.0215028	0.0433361	1
26	GBR	2008	2590.44	3337.56	0.776147	0.0255092	0.0144666	0.712844	0.626553	0.975728	3.66359	0.248212	7.88582	8.17408	0.687	0.9467	101.767	0.0293344	0.0221082	0.0439537	1
26	GBR	2009	2276.95	2853.17	0.798043	0.0322814	0.0162805	0.692413	0.624322	0.947368	3.68331	0.250031	7.77202	8.03464	0.697	0.9255	95.5867	0.0213155	0.0225377	0.0391404	1
26	GBR	2010	2303.81	3007.32	0.766069	0.0299391	0.0173552	0.604615	0.632323	0.976077	3.70313	0.246766	7.87064	8.16277	0.703	0.9442	98.4577	0.0274392	0.0229024	0.0431175	1
26	GBR	2011	3049.5	3958.6	0.770347	0.0259211	0.0149886	0.733676	0.620027	0.952607	3.7109	0.250568	8.03757	8.3612	0.711	0.9669	97.5573	0.025562	0.0234533	0.0457611	1
26	GBR	2012	2873.21	3721.17	0.772125	0.0258603	0.0162881	0.70655	0.630379	0.947867	3.71868	0.256768	7.97806	8.30275	0.724	0.9089	101.503	0.0226758	0.0239713	0.046584	1
26	GBR	2013	2736.71	3523.26	0.776755	0.0253137	0.014778	0.710238	0.643844	0.962085	3.72647	0.258976	7.93374	8.25833	0.735	0.9286	107.329	0.0232339	0.0242595	0.0465837	1
26	GBR	2014	3030.23	3768.57	0.80408	0.0266282	0.0162418	0.698685	0.676153	0.971154	3.73428	0.257657	8.04195	8.31278	0.742	1.0066	105.97	0.0231907	0.0245718	0.0470074	1
26	GBR	2015	2684.61	3431.75	0.782286	0.0248704	0.0180742	0.567829	0.689933	0.985577	3.74211	0.24846	7.99989	8.29578	0.75	1.0134	110.175	0.024498	0.0248032	0.0475848	1
26	GBR	2016	2607.9	3399.9	0.767051	0.0282864	0.0187989	0.597105	0.70494	0.951923	3.74996	0.249081	7.9682	8.28766	0.77	0.98	95.9985	0.0235712	0.0254789	0.0474205	1
26	GBR	2017	2452.32	3213.7	0.763083	0.0273579	0.0184186	0.573998	0.699029	0.942308	3.75782	0.251431	7.89773	8.22871	0.767	1.022	97.7088	0.0255778	0.0261783	0.0486287	1
26	GBR	2018	2683.48	3509.13	0.764713	0.026537	0.0186988	0.699312	0.6873	0.956731	3.7657	0.249568	7.86869	8.22408	0.772	0.9961	94.5833	0.0248114	0.0264738	0.0492797	1
26	GBR	2019	2715.11	3560	0.762671	0.0266777	0.01805	0.708279	0.686261	0.9375	3.7736	0.251544			0.786	1.0442	89.0234	0.0245511	0.0268248	0.0499687	1
27	GRC	2000	1171.42	1309.05	0.894859	0.00808513	0.0092844	1.21068	0.279238	0.73913	2.72921	0.212645	7.09184	7.19207	0.345	1.1388	152.118		0.00966165	0.0274424	1
27	GRC	2001	1334.94	1488.68	0.896727	0.00940391	0.00988946	1.25922	0.291456		2.74976	0.211016	7.20743	7.32203	0.366	1.1189	148.462	0.000884109	0.010393	0.0270741	1
27	GRC	2002	1200.98	1326.58	0.905322	0.0118136	0.00955945	1.0053	0.313875	0.789189	2.77047	0.210784	7.10594	7.2022	0.393	1.1228	151.659	0.00137955	0.0112223	0.0265131	1
27	GRC	2003	1362.76	1487.43	0.916183	0.011016	0.00986177	1.03696	0.339638	0.778378	2.79134	0.210396	7.2231	7.31661	0.396	1.052	146.277	0.00210282	0.0119326	0.0264264	1
27	GRC	2004	1361.35	1516.12	0.897916	0.0102946	0.0104064	0.804829	0.364819	0.766169	2.81236	0.203957	7.22591	7.33635	0.413	1.0752	147.019	0.00235963	0.0127847	0.0282481	1
27	GRC	2005	1613.31	1803.14	0.89472	0.011391	0.00952788	1.00947	0.363753	0.779412	2.83354	0.204732	7.39259	7.50988	0.439	1.1154	143.743	0.0024707	0.0136675	0.0293291	1
27	GRC	2006	1669.27	1922.34	0.868353	0.011573	0.0103429	0.836215	0.347549	0.759804	2.85488	0.200465	7.40288	7.57515	0.482	1.0369	141.058	0.0036736	0.0145573	0.0309198	1
27	GRC	2007	1782	2055.28	0.867036	0.0115019	0.0108522	0.787079	0.370277	0.771845	2.87638	0.199147	7.46899	7.64388	0.516	0.9977	144.907	0.00415238	0.0154192	0.0316071	1
27	GRC	2008	2185.59	2567.4	0.851285	0.0082945	0.0105431	0.791592	0.315158	0.757282	2.89804	0.198293	7.64947	7.85065	0.545	1.014	143.296	0.00439373	0.0160043	0.0321153	1
27	GRC	2009	1837.11	2107.04	0.87189	0.00874188	0.00969325	0.82524	0.320469	0.746412	2.91986	0.197595	7.46091	7.63563	0.566	1.024	154.916	0.00351687	0.0164143	0.0278234	1
27	GRC	2010	1735.92	2010.75	0.86332	0.00816341	0.0105796	0.784421	0.291489	0.712919	2.94185	0.199147	7.61402	7.81352	0.568	1.018	141.494	0.00388139	0.0167642	0.0303386	1
27	GRC	2011	1897.05	2221.03	0.854132	0.00937488	0.0106223	0.914033	0.256025	0.663507	2.96275	0.197983	7.64201	7.85517	0.585	1.0088	141.765	0.0042164	0.0172359	0.0324115	1
27	GRC	2012	2066.17	2429.64	0.850403	0.00879492	0.0107424	1.03751	0.225834	0.682464	2.98379	0.197052	7.71485	7.92692	0.61	1.0278	142.301	0.00516275	0.0177333	0.0329397	1
27	GRC	2013	2038.86	2432.28	0.838249	0.00873582	0.0102879	0.862239	0.216752	0.7109	3.00498	0.194725	7.69851	7.9218	0.617	0.9454	139.482	0.00526519	0.0179792	0.0328544	1
27	GRC	2014	2060.31	2453.3	0.839814	0.00840896	0.011199	0.819871	0.235984	0.639423	3.02632	0.172537	7.72137	7.94833	0.628	0.9768	139.856	0.00552168	0.0182307	0.0328929	1
27	GRC	2015	1653.01	1956.94	0.844687	0.00866133	0.0124818	0.760065	0.275762	0.663462	3.04781	0.168425	7.59318	7.8011	0.648	1.0355	141.502	0.00562013	0.0184386	0.0328418	1
27	GRC	2016	1871.94	2227.83	0.840252	0.00838985	0.0112985	0.834384	0.28652	0.605769	3.06946	0.16602	7.63601	7.86219	0.673	0.9877	134.92	0.00598393	0.0190575	0.0325224	1
27	GRC	2017	1978.37	2349.56	0.842015	0.00851647	0.0114787	0.809964	0.265451	0.629808	3.09125	0.166244	7.6857	7.9007	0.696	0.9979	138.727	0.00586392	0.0197272	0.0335292	1
27	GRC	2018	2054.45	2484.09	0.82704	0.00849683	0.0121835	0.759098	0.254596	0.663462	3.11321	0.166121	7.84696	8.08604	0.702	0.9843	134.179	0.00615216	0.0199886	0.0341647	1
27	GRC	2019	2007.21	2448.01	0.819934	0.00837101	0.0126724	0.729763	0.284075	0.697115	3.13532	0.165394			0.709	1.0085	134.45	0.00642965	0.0202916	0.0340002	1
28	HKG	2000	1.16558	1.73234	0.672839	0.0392644	0.0218154	0.552353	0.371051	0.961957	2.70269	0.047619	2.96732	3.26137	0.506	1.0352	121.154		0.00332272	0.0127685	1
28	HKG	2001	28.1389	41.9439	0.670872	0.0331529	0.0250823	0.590741	0.322717		2.77382	0.047619	4.10979	4.40781	0.541	1.0426	151.962	0.0151841	0.00358212	0.0125561	1
28	HKG	2002	44.019	65.222	0.67491	0.0315345	0.023889	0.652642	0.270883	0.956757	2.84683	0.047619	4.3131	4.60076	0.568	0.9583	146.782	0.0142831	0.00385177	0.0124807	1
28	HKG	2003	45.2854	71.1265	0.636687	0.0293074	0.0313321	0.651638	0.227899	1	2.92176	0.047619	4.29597	4.62123	0.599	1.1092	151.98	0.016461	0.00412092	0.0126272	1
28	HKG	2004	35.4305	56.1322	0.631199	0.0268517	0.0260707	0.625654	0.248712	1	2.99866	0.047619	4.09213	4.41808	0.623	1.0343	156.673	0.0165294	0.00443915	0.0134374	1
28	HKG	2005	35.4159	57.9901	0.610723	0.025231	0.0328518	0.611204	0.356189	1	3.07759	0.047619	4.03693	4.38451	0.633	1.0774	178.861	0.0152786	0.00472035	0.0138127	1
28	HKG	2006	18.6672	31.0718	0.600778	0.022884	0.0312459	0.580666	0.368944	1	3.09047	0.0380952	2.7127	3.08415	0.654	1.1025	184.158	0.0153404	0.00500662	0.0142627	1
28	HKG	2007	4.34961	7.15241	0.608132	0.0227846	0.027104	0.545885	0.329262	1	3.1034	0.0380952	2.9015	3.24895	0.684	1.1449	171.203	0.0148289	0.00535597	0.0142397	1
28	HKG	2008	19.3702	32.2217	0.601153	0.0210037	0.026753	0.596162	0.383796	1	3.11639	0.0380952	3.13519	3.53418	0.696	0.9759	191.929	0.0151974	0.00565594	0.0146347	1
28	HKG	2009	4.31175	7.05325	0.611313	0.0193934	0.0289994	0.559585	0.510557	0.985646	3.12944	0.0380952	1.97466	2.34091	0.716	1.145	163.678	0.0145766	0.00590653	0.012722	1
28	HKG	2010	5.73957	10.044	0.57144	0.0197772	0.0271119	0.284846	0.537367	1	3.14253	0.0333333	2.52277	2.97847	0.738	1.0131	133.149	0.0139633	0.00613488	0.0132276	1
28	HKG	2011	5.73999	10.6386	0.539542	0.0181388	0.0327186	0.443062	0.447771	0.962085	3.15591	0.0333333	2.33037	2.82462	0.765	0.9289	175.128	0.0142791	0.00642434	0.0139658	1
28	HKG	2012	8.55809	15.7678	0.542757	0.018188	0.0354583	0.374304	0.414746	0.995261	3.16943	0.0295238	2.66574	3.14508	0.783	0.9684	116.944	0.0132232	0.00671896	0.0140352	1
28	HKG	2013	17.9379	33.5684	0.53437	0.0201246	0.0413143	0.364263	0.408879	0.995261	3.18307	0.0295238	3.37827	3.85365	0.791	1.0429	164.293	0.0134955	0.00686692	0.0140144	1
28	HKG	2014	45.1386	80.4585	0.561018	0.0195415	0.0360869	0.569761	0.413948	0.995192	3.19686	0.0295238	4.26997	4.74383	0.803	0.9705	126.628	0.0160728	0.00708505	0.0139441	1
28	HKG	2015	14.8037	24.9958	0.592247	0.019637	0.0363457	0.457486	0.388127	0.995192	3.21078	0.0295238	3.29656	3.68181	0.814	0.9664	110.518	0.0166002	0.00724001	0.0135258	1
28	HKG	2016	6.9534	11.3804	0.610996	0.0202514	0.0379036	0.4184	0.38751	0.995192	3.22484	0.0285714	2.65303	2.98036	0.844	1.063	124.416	0.0171784	0.00765228	0.0131513	1
28	HKG	2017	4.41757	7.19601	0.613892	0.0191781	0.0414633	0.467349	0.38751	1	3.23904	0.0295238	2.35697	2.63718	0.872	0.9993		0.018108	0.00797649	0.0130639	1
28	HKG	2018	5.03913	8.3745	0.601723	0.0183891	0.0398841	0.456542	0.38751	1	3.25339	0.0285714	2.44087	2.7466	0.902	0.9727		0.0173576	0.00817823	0.0133694	1
28	HKG	2019	4.9691	7.89384	0.629491	0.0291783	0.0336529	0.492022	0.38751	0.995192	3.26788	0.0285714			0.941	1.9192		0.0168708	0.00842697	0.0132422	1
29	HRV	2000	149.963	181.018	0.828442	0.0116566	0.0142588	0.713588	0.422781	0.505435	2.91005	0.150594	5.00249	5.30172	0.3	0.673	220.101		0.0186515	0.0508103	1
29	HRV	2001	159.851	197.362	0.809936	0.0111667	0.0153127	0.625645	0.438916		2.9377	0.152561	5.09211	5.41418	0.332	0.7658	201.729	0.00134734	0.0201426	0.0507327	1
29	HRV	2002	177.778	222.797	0.797938	0.0106761	0.0161501	0.567214	0.43217	0.621622	2.96561	0.153455	5.22039	5.53907	0.358	0.8142	193.113	0.00198321	0.0217669	0.0493121	1
29	HRV	2003	203.182	259.564	0.782782	0.0107321	0.0168567	0.565761	0.439397	0.659459	2.99379	0.154385	5.42047	5.75426	0.373	0.653	184.86	0.00242881	0.0229836	0.0491434	1
29	HRV	2004	274.607	343.04	0.80051	0.0115585	0.0161857	0.625885	0.465861	0.671642	3.02223	0.151347	5.70168	6.00417	0.402	0.7936	187.728	0.00331728	0.0246913	0.0527719	1
29	HRV	2005	283.717	358.791	0.790759	0.0134312	0.0163554	0.643045	0.444027	0.647059	3.05095	0.155993	5.75415	6.07701	0.447	0.8409	185.141	0.0038305	0.0261619	0.0554017	1
29	HRV	2006	337.332	419.299	0.804513	0.0138741	0.0161414	0.671994	0.445581	0.622549	3.08583	0.157423	5.91641	6.22057	0.49	0.8813	194.665	0.00510118	0.0276742	0.0592233	1
29	HRV	2007	408.121	519.252	0.785978	0.0136911	0.015666	0.625972	0.467517	0.645631	3.12111	0.152241	6.06462	6.38828	0.524	0.8634	185.507	0.00574944	0.0289881	0.0608336	1
29	HRV	2008	474.141	595.7	0.79594	0.0139924	0.0151733	0.62953	0.496095	0.640777	3.1568	0.153795	6.22251	6.51866	0.531	1.0169	186.455	0.00605693	0.0299015	0.0611714	1
29	HRV	2009	389.265	475.326	0.818943	0.0152927	0.0144234	0.667568	0.468493	0.650718	3.19289	0.155153	6.02775	6.28458	0.555	0.9933	171.276	0.00707734	0.0305065	0.0532242	1
29	HRV	2010	435.693	537.093	0.811205	0.0150639	0.0130585	0.690463	0.494576	0.665072	3.2294	0.161604	6.08359	6.37365	0.576	0.9395	174.454	0.00864803	0.0310501	0.0590148	1
29	HRV	2011	501.391	634.248	0.790528	0.0124179	0.0143486	0.669403	0.477982	0.649289	3.26805	0.160228	6.24571	6.55086	0.59	0.9399	180.782	0.00870542	0.0317328	0.0633368	1
29	HRV	2012	460.845	593.96	0.775886	0.0122965	0.0147188	0.68336	0.453322	0.630332	3.30776	0.161961	6.15422	6.48591	0.601	0.8937	182.225	0.00769162	0.0325166	0.0645952	1
29	HRV	2013	510.803	647.892	0.788408	0.0108481	0.0149691	0.730537	0.4427	0.63981	3.34858	0.156601	6.25654	6.57658	0.606	0.9646	162.832	0.00820765	0.0329631	0.0647062	1
29	HRV	2014	535.905	697.605	0.768207	0.0104855	0.0159093	0.751717	0.418257	0.625	3.39054	0.145254	6.27852	6.63159	0.606	0.9428	153.671	0.00743829	0.0333636	0.0648962	1
29	HRV	2015	438.856	587.25	0.747308	0.0126221	0.0193166	0.667786	0.453079	0.625	3.43368	0.150758	6.15457	6.51385	0.609	0.9668	146.467	0.00732361	0.0336981	0.0649581	1
29	HRV	2016	383.314	491.753	0.779485	0.0121305	0.0193145	0.659584	0.467586	0.639423	3.47804	0.156172	6.05702	6.38177	0.631	1.0904	138.478	0.0091759	0.034686	0.0646533	1
29	HRV	2017	388.003	503.234	0.77102	0.0119797	0.0199031	0.667671	0.468244	0.653846	3.52366	0.145987	6.07971	6.42583	0.657	0.935	135.22	0.00813911	0.0357596	0.0668206	1
29	HRV	2018	481.738	610.055	0.789663	0.00923128	0.0169011	0.706362	0.456145	0.692308	3.5706	0.143664	6.17409	6.53404	0.676	1.0171	131.068	0.00902008	0.036219	0.06794	1
29	HRV	2019	497.432	636.762	0.78119	0.00936318	0.0173745	0.719984	0.475107	0.721154	3.6189	0.147059			0.687	0.9907	124.21	0.00730008	0.0367364	0.06744	1
30	HUN	2000	526.006	704.872	0.746243	0.0144346	0.020175	1.0074	0.733358	0.820652	2.96213	0.513501	6.26451	6.60365	0.312	0.9104	160.801		0.0176611	0.0464392	2
30	HUN	2001	626.725	841.838	0.744472	0.0137041	0.0207755	0.958171	0.719206		2.99199	0.513948	6.44574	6.78606	0.354	1.0342	154.751	0.00209714	0.0189581	0.0470765	2
30	HUN	2002	693.541	917.197	0.756153	0.015812	0.0197696	0.958026	0.725323	0.864865	3.02215	0.513948	6.53894	6.8666	0.387	0.9251	156.539	0.00228447	0.0205149	0.0462074	2
30	HUN	2003	804.359	1063.85	0.756082	0.0172008	0.019483	1.01217	0.750488	0.810811	3.05262	0.512944	6.69546	7.01887	0.422	0.8456	145.271	0.00342013	0.0216919	0.0464726	2
30	HUN	2004	1017.8	1338.96	0.760145	0.0164105	0.0198393	0.999051	0.761198	0.835821	3.08339	0.513055	6.95085	7.2536	0.45	1.0856	146.732	0.00477151	0.0232821	0.0498483	2
30	HUN	2005	1061.93	1448.94	0.732902	0.0162759	0.0199181	0.919676	0.758469	0.789216	3.11448	0.513447	6.98008	7.3149	0.484	0.9691	142.562	0.00639517	0.0247749	0.0520339	2
30	HUN	2006	1137.72	1588.25	0.716337	0.0145244	0.0209043	0.872796	0.779729	0.852941	3.14587	0.513001	7.04632	7.42202	0.522	0.943	138.555	0.00765943	0.0262851	0.0551128	2
30	HUN	2007	1888.32	2635.4	0.716523	0.0135963	0.0206017	0.968879	0.785637	0.859223	3.17759	0.512443	7.53695	7.92011	0.546	0.8255	122.587	0.00774151	0.0277416	0.0560874	2
30	HUN	2008	2174.51	3038.55	0.71564	0.00986445	0.020553	1.02609	0.774059	0.854369	3.20962	0.511662	7.6633	8.06648	0.574	1.0226	126.532	0.00829375	0.0285362	0.0563571	2
30	HUN	2009	1756.37	2440.02	0.719819	0.0107062	0.0221024	1.07037	0.784358	0.813397	3.24198	0.506462	7.44718	7.84573	0.577	0.9166	125.07	0.00611596	0.0292109	0.0487961	2
30	HUN	2010	1881.83	2668.95	0.705081	0.0092005	0.0220646	1.11747	0.776285	0.803828	3.27466	0.485143	7.51573	7.93729	0.586	0.7928	118.38	0.00695902	0.0297994	0.0541425	2
30	HUN	2011	2271.69	3168.83	0.716885	0.00876129	0.0219754	1.06806	0.756211	0.800948	3.29019	0.485474	7.72057	8.11444	0.595	0.8768	107.816	0.00625818	0.0305202	0.0582038	2
30	HUN	2012	2193.22	3109.96	0.705224	0.00803819	0.0216321	1.18303	0.734639	0.78673	3.3058	0.485695	7.68576	8.09533	0.609	0.7917	104.984	0.00618372	0.031304	0.0595606	2
30	HUN	2013	1963.35	2814.13	0.697676	0.008356	0.0224465	0.995397	0.735242	0.777251	3.32148	0.476748	7.58431	7.99966	0.622	0.8836	114.302	0.00583926	0.0317096	0.0597775	2
30	HUN	2014	1942.67	2754.77	0.705201	0.0074666	0.022554	0.963393	0.74618	0.75	3.33724	0.473592	7.55636	7.95889	0.632	1.0024	108.661	0.00632158	0.0321018	0.05984	2
30	HUN	2015	1768.42	2458.96	0.719174	0.00754002	0.0240918	1.10283	0.766031	0.745192	3.35307	0.473811	7.45132	7.84297	0.621	0.9539	110.661	0.00543828	0.0324783	0.0600571	2
30	HUN	2016	1672.98	2345.93	0.713142	0.00736634	0.0243816	1.00989	0.765192	0.701923	3.36897	0.473702	7.42745	7.80647	0.657	1.0436	100.226	0.00597617	0.0333902	0.0598834	2
30	HUN	2017	2062.34	2872.72	0.717905	0.00713422	0.0239717	1.10727	0.75826	0.725962	3.38495	0.473702	7.63151	8.00346	0.675	0.9886	101.875	0.0056537	0.0343765	0.0617145	2
30	HUN	2018	1919.87	2641.35	0.726851	0.00690837	0.0222586	1.09721	0.753445	0.711538	3.40101	0.473811	7.69127	8.08297	0.682	0.9815	105.176	0.00542731	0.0348495	0.0627675	2
30	HUN	2019	2062.54	2875.62	0.717253	0.00747899	0.0237199	1.11889	0.771101	0.725962	3.41714	0.473044			0.698	0.9688	100.708	0.00555237	0.0353403	0.0623561	2
31	IDN	2000	1432.68	1485.26	0.964595	0.0220238	0.0114093	2.33895	0.343904	0.402174	2.18567	0.109187	7.36615	7.45276	0	0.6024	168.366		0.00323847	0.0139685	2
31	IDN	2001	1434.1	1493.89	0.959978	0.0210407	0.0131822	2.18571	0.328704		2.20775	0.107589	7.34832	7.44273	0	0.6165	170.178	0.000444575	0.0034727	0.0135942	2
31	IDN	2002	1543.4	1604.03	0.962204	0.0203686	0.0117941	2.10824	0.337546	0.237838	2.23005	0.106955	7.43628	7.50903	0	0.6519	167.589	0.000449038	0.00370956	0.0135661	2
31	IDN	2003	1754.95	1816.57	0.966075	0.0206933	0.0105897	2.2848	0.328316	0.194595	2.25258	0.119338	7.57115	7.63739	0.119	0.6962	160.308	0.000486204	0.00392194	0.013921	2
31	IDN	2004	2100.35	2190.53	0.958833	0.0189026	0.0111372	2.27384	0.328334	0.223881	2.27533	0.131376	7.74027	7.83021	0.131	0.7316	161.281	0.000538087	0.00419069	0.0148409	2
31	IDN	2005	2536.4	2655.79	0.955044	0.0189201	0.0119035	2.26772	0.33171	0.254902	2.29832	0.122214	7.90633	8.02237	0.15	0.7536	161.462	0.000680875	0.00443212	0.0152984	2
31	IDN	2006	3115.44	3239.79	0.961619	0.0178652	0.0103366	2.43721	0.305371	0.392157	2.32153	0.114513	8.1327	8.24028	0.165	0.784	161.02	0.000901505	0.00466382	0.0157008	2
31	IDN	2007	4549.12	4747.97	0.958118	0.016595	0.00984346	2.22294	0.287899	0.38835	2.34498	0.117176	8.51363	8.60177	0.192	0.7871	161.252	0.00103373	0.00494913	0.01533	2
31	IDN	2008	5450.76	5733.6	0.95067	0.015429	0.0107262	1.98865	0.294673	0.441748	2.36867	0.120904	8.7021	8.77552	0.233	0.8283	157.833	0.00131391	0.00515522	0.0159583	2
31	IDN	2009	4750.45	4949.35	0.959813	0.0167057	0.00882907	1.96163	0.306	0.421053	2.3926	0.125698	8.57173	8.61825	0.248	0.8534	160.944	0.00106769	0.00532643	0.0138325	2
31	IDN	2010	6395.37	6666.8	0.959287	0.0173524	0.00908866	1.90001	0.290528	0.392345	2.41677	0.125698	8.88764	8.93203	0.285	0.9105	154.219	0.00182426	0.00549975	0.0145532	2
31	IDN	2011	8011.5	8383.79	0.955593	0.0115947	0.00957302	1.88027	0.2892	0.417062	2.40213	0.125165	9.0839	9.13678	0.307	0.9346	157.475	0.00213088	0.00572748	0.0151673	2
31	IDN	2012	7406.39	7762.65	0.954105	0.0106247	0.0102974	1.85197	0.307027	0.454976	2.38758	0.125165	8.98932	9.04847	0.335	0.9851	164.678	0.00168356	0.0059594	0.0151587	2
31	IDN	2013	6978.15	7308.01	0.954863	0.0108787	0.0104776	1.91506	0.302908	0.473934	2.37312	0.125165	8.92544	8.98523	0.344	0.9959	167.304	0.00158732	0.00608728	0.0151245	2
31	IDN	2014	6466.16	6772.3	0.954796	0.0112211	0.0107105	1.89385	0.299407	0.519231	2.35874	0.125165	8.85221	8.91453	0.353	0.9903	170.728	0.00186496	0.00623421	0.0149026	2
31	IDN	2015	5633.39	5820.95	0.967779	0.012733	0.00979465	2.38027	0.286267	0.490385	2.34446	0.126763	8.72263	8.77596	0.348	1.0106	166.472	0.00247567	0.00636464	0.0141578	2
31	IDN	2016	5388.8	5554.95	0.97009	0.0131084	0.00892521	2.29612	0.296494	0.528846	2.33025	0.13422	8.68931	8.73601	0.417	0.9991	163.2	0.00324022	0.00668975	0.0136016	2
31	IDN	2017	6073.12	6271.48	0.968371	0.0135976	0.00939479	2.35917	0.280889	0.5625	2.31614	0.140078	8.78478	8.83882	0.468	1.1466	164.206	0.00423869	0.00694736	0.0137569	2
31	IDN	2018	6448.86	6681.63	0.965162	0.0130609	0.0104945	2.1437	0.287133	0.533654	2.30211	0.140078	8.85093	8.91945	0.439	1.1939	175.58	0.00542605	0.00709587	0.014043	2
31	IDN	2019	6096.05	6288.12	0.969454	0.0142272	0.00948373	2.15587	0.307114	0.572115	2.28817	0.140078			0.466	1.1492	161.237	0.00622882	0.00728681	0.0138896	2
32	IND	2000	1486.02	1532.89	0.969419	0.0145605	0.0041876	1.79746	0.1868	0.456522	1.78207	0.54127	7.32971	7.3538	0.093	0.615	214.586		0.0037957	0.0124917	2
32	IND	2001	1502.45	1549.86	0.96941	0.0127933	0.00470933	1.78936	0.214967		1.79678	0.539236	7.32083	7.34436	0.098	0.6332	202.827	9.61207e-05	0.00406983	0.0122908	2
32	IND	2002	1739.02	1806.36	0.962721	0.0134656	0.00616904	1.65466	0.215463	0.405405	1.81161	0.539596	7.45858	7.48905	0.108	0.5872	200.308	0.000196745	0.00438957	0.0121431	2
32	IND	2003	2078.04	2158.34	0.962796	0.0131573	0.00564427	1.72909	0.221995	0.421622	1.82657	0.537466	7.63314	7.66335	0.11	0.6493	200.38	0.000227096	0.00469154	0.0122669	2
32	IND	2004	2787.9	2914.21	0.956658	0.0128025	0.0052545	1.73634	0.228283	0.412935	1.84165	0.53707	7.92293	7.95492	0.116	0.6436	191.318	0.000260006	0.00502308	0.0130722	2
32	IND	2005	3349.26	3518.58	0.951876	0.0118185	0.00541617	1.62232	0.22598	0.45098	1.85685	0.536272	8.10452	8.13784	0.125	0.6789	200.637	0.000305732	0.0053492	0.0136384	2
32	IND	2006	4134	4387.68	0.942183	0.0108155	0.00515937	1.4087	0.231764	0.455882	1.8782	0.533642	8.31328	8.35762	0.13	0.7168	183.068	0.000331568	0.00568809	0.0141719	2
32	IND	2007	5279.17	5589.01	0.944561	0.0104732	0.00465344	1.44853	0.239699	0.432039	1.8998	0.53149	8.55677	8.59942	0.141	0.7784	183.704	0.000427212	0.00605538	0.0142133	2
32	IND	2008	6311.62	6774.63	0.931655	0.0102596	0.00557893	1.26635	0.27299	0.38835	1.92165	0.531399	8.75582	8.80557	0.154	0.7882	180.197	0.000458726	0.00633787	0.0146231	2
32	IND	2009	5291.65	5641.86	0.937927	0.0115245	0.00482494	1.1889	0.288629	0.397129	1.94375	0.53116	8.58139	8.62427	0.172	0.7735	186.631	0.000525291	0.00656159	0.0128103	2
32	IND	2010	7986.48	8487.86	0.94093	0.0115421	0.00513855	1.36329	0.282412	0.368421	1.9661	0.528083	8.98834	9.02785	0.2	0.854	180.984	0.000864335	0.00676128	0.0136518	2
32	IND	2011	9957.99	10479.7	0.950216	0.00866931	0.00607734	1.68983	0.276745	0.388626	1.98789	0.527982	9.19045	9.23738	0.223	0.9107	164.025	0.00116229	0.00703634	0.0144537	2
32	IND	2012	10701.6	11296	0.947379	0.00894778	0.00667277	1.59962	0.280496	0.336493	2.00993	0.526525	9.26177	9.30878	0.233	0.9298	153.326	0.000962293	0.00732297	0.0145801	2
32	IND	2013	9389.37	9964.49	0.942283	0.00899171	0.00611907	1.44227	0.286969	0.345972	2.03221	0.526176	9.12838	9.19649	0.24	0.9721	167.128	0.00110058	0.00748715	0.0144964	2
32	IND	2014	8451.5	8870.8	0.952732	0.00964735	0.00635426	1.63828	0.302074	0.336538	2.05473	0.526246	9.0204	9.07694	0.25	0.9959	169.261	0.00121388	0.00768009	0.0143906	2
32	IND	2015	5998.84	6232.42	0.962523	0.00919794	0.00594737	1.78915	0.338906	0.384615	2.07751	0.526078	8.67127	8.72036	0.261	0.9824	171.603	0.00143745	0.00781297	0.0139447	2
32	IND	2016	6090.84	6310.74	0.965155	0.00874219	0.00627671	1.57373	0.340705	0.423077	2.10054	0.525755	8.68613	8.73667	0.291	1.0217	176.691	0.00151766	0.00822149	0.0135572	2
32	IND	2017	6643.41	6883.19	0.965165	0.00801335	0.0064853	1.67796	0.338425	0.4375	2.12382	0.524336	8.76114	8.81672	0.312	1.084	173.109	0.00159108	0.0085551	0.0136899	2
32	IND	2018	7425.77	7754.35	0.957626	0.00825614	0.00655059	1.53929	0.347731	0.451923	2.14736	0.522933	8.87095	8.93018	0.32	1.1272	179.7	0.00160918	0.00870726	0.0139905	2
32	IND	2019	7029.78	7280.09	0.965617	0.00805728	0.00617358	1.68931	0.36669	0.475962	2.17116	0.522567			0.343	1.1557	178.427	0.0024375	0.00889317	0.0138627	2
33	IRL	2000	535.621	703.788	0.761055	0.0299484	0.0201085	1.18327	0.578404	0.967391	2.85635	0.0567862	6.30772	6.59621	0.417	0.9287	108.307		0.0102076	0.0253215	1
33	IRL	2001	440.312	568.647	0.774316	0.0260265	0.0196087	1.10557	0.616755		2.87343	0.0739149	6.03573	6.37375	0.437	0.9419	110.476	0.0069297	0.0109737	0.0250407	1
33	IRL	2002	452.75	596.775	0.758661	0.0269149	0.0203699	1.17215	0.627751	0.972973	2.89062	0.0752214	6.05797	6.42128	0.443	0.8996	111.337	0.00672784	0.0118878	0.0243158	1
33	IRL	2003	483.428	638.475	0.75716	0.0267727	0.0203648	1.09413	0.591795	0.935135	2.90791	0.0771128	6.16504	6.50298	0.476	0.9136	97.2014	0.0092345	0.0126509	0.0241423	1
33	IRL	2004	574.866	768.902	0.747645	0.0244297	0.0223579	1.24209	0.60133	0.930348	2.9253	0.0757222	6.32028	6.67285	0.515	0.9277	101.404	0.00990324	0.0134413	0.0255677	1
33	IRL	2005	604.972	894.76	0.676128	0.0284185	0.0250535	1.05413	0.573718	0.916667	2.9428	0.0709377	6.33405	6.79232	0.552	0.8846	102.164	0.0101652	0.0142225	0.026745	1
33	IRL	2006	634.096	993.873	0.638005	0.0303709	0.0249167	0.868287	0.564135	0.990196	2.9604	0.0678008	6.35167	6.8737	0.597	0.8767	95.5721	0.015579	0.0149541	0.0281706	1
33	IRL	2007	989.694	1553.75	0.636971	0.0243216	0.0236784	0.896316	0.532354	0.985437	2.97811	0.0675642	6.85863	7.34801	0.621	0.8938	73.0163	0.0185744	0.0156269	0.0285089	1
33	IRL	2008	1327.94	2184.77	0.607816	0.0395633	0.0274712	0.784754	0.552031	0.995146	2.99592	0.0704964	6.92225	7.51833	0.63	0.8691	83.9871	0.0158917	0.0160965	0.0290015	1
33	IRL	2009	1107.47	1965.53	0.563447	0.0463256	0.030739	0.712062	0.566299	0.961722	3.01384	0.0671491	6.55695	7.26598	0.626	0.8503	71.0435	0.0266577	0.0164373	0.0254729	1
33	IRL	2010	1431.59	2423.5	0.590711	0.0320488	0.02767	0.836557	0.537307	0.942584	3.03186	0.0637016	6.98942	7.6009	0.629	0.8856	103.869	0.0323584	0.0167243	0.0279504	1
33	IRL	2011	1713.36	2894.49	0.591937	0.0357434	0.0279306	0.783984	0.543956	0.933649	3.04856	0.0666483	7.16966	7.76877	0.648	0.9101	103.952	0.0240014	0.017118	0.0299135	1
33	IRL	2012	1624.09	2796.99	0.580659	0.04391	0.0253176	0.924855	0.522592	0.943128	3.06535	0.0700552	7.17363	7.81833	0.661	0.8589	94.114	0.0274938	0.0175256	0.0303795	1
33	IRL	2013	1633.82	2878.66	0.567563	0.0258126	0.0229547	0.858422	0.521463	0.938389	3.08224	0.0688111	7.32644	7.92573	0.665	0.9006	78.7458	0.0343586	0.0177531	0.0302972	1
33	IRL	2014	1868.09	3151.92	0.592683	0.0358481	0.0271161	0.93737	0.524613	0.951923	3.09922	0.067525	7.34377	7.91187	0.677	0.9624	90.5926	0.0215514	0.0179826	0.0302735	1
33	IRL	2015	2319.99	3817.59	0.607709	0.0286856	0.0271951	1.00511	0.558519	0.975962	3.11629	0.065757	7.54116	8.13278	0.677	1.006	83.6639	0.0299313	0.0181791	0.0302501	1
33	IRL	2016	3014.25	5127.92	0.587811	0.0195266	0.0320715	1.00236	0.564994	0.947115	3.13345	0.0669183	7.9238	8.52008	0.696	1.0316	76.4741	0.0239525	0.0187123	0.029935	1
33	IRL	2017	3401	5671.32	0.599684	0.0152309	0.0313311	1.08863	0.595833	0.918269	3.15071	0.0669183	8.07468	8.65176	0.713	1.1078	77.768	0.0164246	0.0192024	0.0308243	1
33	IRL	2018	4857.79	7605.23	0.638744	0.053948	0.0524431	0.914092	0.592371	0.932692	3.16807	0.0654667	8.19217	8.82711	0.727	1.0976	89.1286	0.0132509	0.019411	0.0314578	1
33	IRL	2019	4290.65	7620.2	0.563063	0.0464087	0.0516359	0.832787	0.594668	0.932692	3.18552	0.0643054			0.732	1.148	100.564	0.0469349	0.0197002	0.0313584	1
34	ISL	2000	235.946	287.29	0.821281	0.014988	0.0279564	2.22409	0.258916	0.934783	2.82462	0.0128678	5.45275	5.68591	0.514	0.7947	207.359		0.00596328	0.015902	1
34	ISL	2001	231.144	275.933	0.837684	0.0149145	0.027938	2.58299	0.267869		2.84747	0.0128678	5.52083	5.72631	0.558	0.7883	202.002	0.00740303	0.00640179	0.0156975	1
34	ISL	2002	249.676	296.017	0.843452	0.0154793	0.0269519	2.49817	0.297798	0.913513	2.87051	0.0128678	5.60507	5.80765	0.624	0.7999	213.582	0.0118003	0.00689526	0.0153008	1
34	ISL	2003	269.126	321.995	0.835809	0.0175412	0.0272471	2.36385	0.287967	0.945946	2.89374	0.0128678	5.58671	5.8027	0.661	0.8071	206.144	0.0128695	0.00733548	0.0151549	1
34	ISL	2004	326.59	410.511	0.795568	0.0179308	0.0286012	2.07254	0.348809	0.940299	2.91716	0.0128678	5.70727	5.9881	0.677	0.8115	208.079	0.0147135	0.00782455	0.0160362	1
34	ISL	2005	314.747	404.92	0.777307	0.0153519	0.0261749	1.81813	0.426355	0.946078	2.94076	0.0128678	5.66177	5.96796	0.697	0.807	204.674	0.0155998	0.00830679	0.0167041	1
34	ISL	2006	323.536	413.727	0.782003	0.0143062	0.0260852	1.83662	0.433713	0.931373	2.96282	0.0128678	5.73982	6.04107	0.709	0.8305	182.906	0.0137415	0.0087782	0.0174741	1
34	ISL	2007	462.384	597.058	0.774438	0.0165642	0.0265182	1.85183	0.59864	0.927184	2.98505	0.0124688	6.09097	6.40712	0.721	0.8741	185.078	0.0129614	0.00920599	0.0176975	1
34	ISL	2008	524.939	672.012	0.781145	0.0167417	0.0289819	2.06225	0.526973	0.878641	3.00744	0.0124688	6.26008	6.54882	0.73	0.8905	176.272	0.0150734	0.00951195	0.018052	1
34	ISL	2009	471.652	587.055	0.80342	0.016909	0.033452	2.31472	0.512939	0.799043	3.03	0.0123691	6.14928	6.39332	0.733	0.887	196.085	0.0155698	0.00972715	0.015938	1
34	ISL	2010	492.827	619.677	0.795298	0.0159261	0.0315959	2.21707	0.437237	0.784689	3.05273	0.0122693	6.19992	6.44856	0.738	0.8937	207.924	0.0157913	0.00992069	0.0174319	1
34	ISL	2011	582.873	756.089	0.770906	0.0148382	0.031154	2.09334	0.428825	0.805687	3.07637	0.0121895	6.35749	6.64433	0.749	0.909	217.948	0.0151011	0.0101886	0.0185242	1
34	ISL	2012	559.116	730.511	0.765378	0.0150805	0.0327217	1.97568	0.40664	0.824645	3.10045	0.0120898	6.32165	6.61431	0.759	0.9407	197.836	0.0142758	0.0104654	0.0188023	1
34	ISL	2013	467.41	615.375	0.759553	0.0164569	0.0325403	1.81595	0.386043	0.838863	3.12499	0.0120898	6.13601	6.44696	0.76	0.9268	188.92	0.0145597	0.0106068	0.018716	1
34	ISL	2014	526.788	689.151	0.764402	0.0165883	0.0318934	1.91046	0.408239	0.870192	3.14998	0.0120898	6.25714	6.56176	0.777	0.9524	192.272	0.0161538	0.0107546	0.0187625	1
34	ISL	2015	522.822	677.409	0.771796	0.0157385	0.0316233	2.02304	0.367205	0.865385	3.17544	0.0120698	6.24791	6.53632	0.782	1.0027	190.683	0.0162897	0.0108835	0.0187222	1
34	ISL	2016	512.86	655.686	0.782173	0.0169194	0.0310864	1.97957	0.394746	0.865385	3.20139	0.0120698	6.23683	6.51551	0.808	1.0449	179.762	0.0154615	0.0112316	0.018593	1
34	ISL	2017	546.298	706.597	0.773139	0.0170002	0.0300781	1.85782	0.412016	0.903846	3.22783	0.0120698	6.28286	6.58195	0.806	1.0802	179.891	0.0166242	0.0115706	0.019031	1
34	ISL	2018	609.134	797.09	0.764197	0.0172224	0.0330597	1.88463	0.347873	0.903846	3.25477	0.0120004	6.4148	6.72965	0.804	1.0769	182.594	0.0168321	0.0117132	0.0193407	1
34	ISL	2019	567.355	723.754	0.783906	0.0187401	0.0301003	1.94316	0.434127	0.899038	3.28223	0.0120004			0.802	1.0692	170.714	0.0171372	0.0119001	0.0194718	1
35	ISR	2000	772.133	984.028	0.784665	0.00946958	0.0150754	0.938294	0.442333	0.826087	3.31461	0.156192	6.5448	6.88604	0.424	0.7619	151.728		0.00894199	0.0311372	1
35	ISR	2001	702.291	867.681	0.809389	0.0103989	0.0144946	0.964224	0.437498		3.32587	0.158041	6.47215	6.76898	0.432	0.7665	150.976	0.00164568	0.00964193	0.0307186	1
35	ISR	2002	684.047	853.399	0.801556	0.00938023	0.0150243	0.951514	0.394561	0.762162	3.33717	0.161275	6.44007	6.7519	0.473	0.8236	149.865	0.00184733	0.0104013	0.0305866	1
35	ISR	2003	705.878	897.3	0.786669	0.00814553	0.0145194	0.834625	0.396947	0.740541	3.34851	0.154344	6.46477	6.80683	0.51	0.814	150.867	0.00183791	0.0109872	0.0305807	1
35	ISR	2004	820.711	1072.4	0.765305	0.00828073	0.014755	0.823178	0.392977	0.761194	3.35989	0.143715	6.60689	6.98666	0.539	0.8705	203.424	0.00185478	0.0117781	0.0335496	1
35	ISR	2005	914.741	1177.59	0.776791	0.00799994	0.0148947	0.841548	0.38745	0.730392	3.3713	0.143715	6.72116	7.07044	0.558	0.8714	154.513	0.00208625	0.0126831	0.0353461	1
35	ISR	2006	962.561	1247.7	0.771467	0.00749165	0.0142222	0.814684	0.418401	0.794118	3.40424	0.140018	6.77912	7.13856	0.575	0.8649	150.71	0.00223047	0.0135363	0.0357558	1
35	ISR	2007	1233.34	1625.14	0.758914	0.00948222	0.0149394	0.822614	0.386768	0.839806	3.4375	0.141312	7.0209	7.40096	0.609	0.898	146.631	0.00360559	0.0143812	0.0365615	1
35	ISR	2008	1217.86	1575.42	0.773037	0.0130671	0.0151223	0.776447	0.498539	0.849515	3.47109	0.138494	7.00367	7.36671	0.627	0.8893	149.569	0.00563149	0.0150244	0.0367474	1
35	ISR	2009	994.543	1191.59	0.834638	0.0131711	0.0133114	0.806873	0.596649	0.827751	3.505	0.140619	6.82377	7.0991	0.631	0.8985	150.679	0.00824794	0.0155691	0.0310998	1
35	ISR	2010	1154.81	1406.82	0.820867	0.0135611	0.0134908	1.01496	0.557886	0.84689	3.53925	0.135675	6.96151	7.27636	0.637	0.9055	149.962	0.00889052	0.0159832	0.0327543	1
35	ISR	2011	1294.68	1592.29	0.813095	0.0124814	0.0145228	0.981114	0.534363	0.872038	3.57505	0.136645	7.08523	7.40867	0.647	0.9182	137.482	0.00934007	0.0165936	0.0344277	1
35	ISR	2012	1205.5	1556.23	0.774624	0.0119674	0.0157279	0.795917	0.542989	0.85782	3.61163	0.136229	7.00603	7.39732	0.654	0.9655	131.936	0.00883686	0.0172864	0.0346112	1
35	ISR	2013	1186.27	1475.68	0.803881	0.0101529	0.0142468	0.803425	0.547578	0.85782	3.64901	0.13207	7.01051	7.34676	0.652	0.9634	134.12	0.00840715	0.0175795	0.034155	1
35	ISR	2014	1160.85	1463.81	0.793035	0.0099756	0.0151655	0.722521	0.540554	0.865385	3.68723	0.138863	6.99407	7.34269	0.66	1.0015	130.697	0.0076165	0.0177976	0.0341896	1
35	ISR	2015	1058.48	1304.26	0.811558	0.0101727	0.0153562	0.769158	0.572471	0.860577	3.72629	0.137338	6.90148	7.21737	0.676	0.9923	143.417	0.00771634	0.0181504	0.0328092	1
35	ISR	2016	1061.31	1306.23	0.812499	0.0100639	0.0157012	0.754739	0.566175	0.875	3.76623	0.136322	6.90408	7.22162	0.684	1.0062	136.914	0.0081029	0.0183698	0.0318663	1
35	ISR	2017	1115.64	1372.44	0.812884	0.0106119	0.0156349	0.723821	0.595109	0.870192	3.80707	0.178835	6.9336	7.25347	0.702	1.016	138.446	0.00821025	0.019059	0.0330272	1
35	ISR	2018	1141.93	1420.31	0.804001	0.0105064	0.0159312	0.680122	0.58754	0.860577	3.84883	0.177218	6.95277	7.29269	0.71	0.9921	141.103	0.00888566	0.0191891	0.0333816	1
35	ISR	2019	1152.17	1433.09	0.803972	0.0107908	0.0153139	0.660404	0.576298	0.870192	3.89154	0.174677			0.725	1.0043	140.03	0.00911825	0.019468	0.0330913	1
36	ITA	2000	2396.23	2660.64	0.900621	0.0214099	0.0115713	1.21325	0.534041	0.766304	2.77163	0.286726	7.77703	7.90172	0.401	1.1562	108.707		0.0121897	0.0344688	1
36	ITA	2001	2555.19	2838.62	0.900153	0.0226947	0.0115566	1.24821	0.533115		2.79336	0.281992	7.84658	7.97025	0.43	1.1332	106.107	0.00582822	0.0131686	0.0341221	1
36	ITA	2002	2598.26	2886.95	0.900004	0.0246462	0.0112396	1.1519	0.536783	0.756757	2.81525	0.280233	7.85805	7.98249	0.446	1.1001	106.501	0.00636361	0.0142329	0.0332347	1
36	ITA	2003	3075.83	3411.88	0.901506	0.0239373	0.010933	1.30969	0.538998	0.8	2.83732	0.269142	8.02589	8.14792	0.473	1.0623	106.061	0.00715726	0.0150848	0.0329813	1
36	ITA	2004	3175.77	3532.65	0.898975	0.0238127	0.011182	1.13884	0.541704	0.810945	2.85955	0.269818	8.05894	8.1846	0.51	1.1942	109.287	0.00795677	0.0161231	0.0350637	1
36	ITA	2005	3397.6	3834.92	0.885963	0.0229769	0.0114403	1.01827	0.540422	0.784314	2.88197	0.263088	8.11562	8.2636	0.538	1.157	105.863	0.00833443	0.0171602	0.0365425	1
36	ITA	2006	3579.83	4087.52	0.875794	0.0217001	0.0119869	1.01775	0.539832	0.789216	2.90455	0.249427	8.16776	8.33349	0.568	1.1079	106.644	0.00872891	0.0182028	0.0387123	1
36	ITA	2007	4409.56	5067.31	0.870198	0.0216809	0.0119959	0.968065	0.544685	0.781553	2.92732	0.242495	8.37604	8.54665	0.583	1.0948	106.472	0.00885146	0.0191621	0.0396094	1
36	ITA	2008	5216.36	6112.81	0.85335	0.0202191	0.0113936	0.86897	0.541296	0.791262	2.95026	0.253552	8.52008	8.71478	0.591	1.1242	107.645	0.00965451	0.0198272	0.0401637	1
36	ITA	2009	4234.12	4860	0.871217	0.0235646	0.0113438	0.815255	0.548533	0.784689	2.97339	0.236069	8.31534	8.488	0.599	1.1225	104.4	0.00987297	0.020332	0.0350506	1
36	ITA	2010	3795.59	4491.62	0.845039	0.0201613	0.0139478	0.581008	0.539329	0.77512	2.99669	0.238132	8.42586	8.625	0.613	1.0871	102.482	0.0126495	0.0207444	0.0384494	1
36	ITA	2011	4246.09	5051.75	0.840518	0.0194293	0.013489	0.610755	0.536877	0.748815	3.01424	0.227244	8.53304	8.73878	0.624	1.0779	104.151	0.0109657	0.0212744	0.0410488	1
36	ITA	2012	3975.07	4694.52	0.846748	0.0173234	0.0125823	0.675129	0.532651	0.744076	3.03189	0.240702	8.43559	8.6415	0.633	1.0334	105.882	0.0108474	0.0218135	0.041833	1
36	ITA	2013	4397.97	5143.29	0.855088	0.0180208	0.0124177	0.729708	0.536527	0.748815	3.04965	0.230862	8.52097	8.71125	0.638	1.0176	106.306	0.0101272	0.022109	0.0417691	1
36	ITA	2014	4267.92	4999.38	0.85369	0.0173834	0.0127246	0.716218	0.542068	0.711538	3.06751	0.227514	8.50383	8.69974	0.629	0.9561	105.905	0.0100265	0.0224196	0.041811	1
36	ITA	2015	3964.65	4604.94	0.860956	0.0178045	0.0138247	0.732342	0.550035	0.740385	3.08547	0.223219	8.44919	8.63344	0.633	1.0254	103.653	0.010107	0.0226562	0.0419841	1
36	ITA	2016	3961.4	4580.41	0.864858	0.0173553	0.0132849	0.727278	0.557159	0.740385	3.10354	0.226466	8.46045	8.64069	0.649	1.0185	100.692	0.0109185	0.0233728	0.041813	1
36	ITA	2017	4525.55	5271.15	0.858551	0.016767	0.0135605	0.733422	0.552925	0.75	3.12171	0.227794	8.56137	8.74723	0.68	0.9799	101.721	0.0109472	0.0241191	0.0430834	1
36	ITA	2018	5473.31	6384.7	0.857253	0.0159705	0.0126621	0.863898	0.54143	0.754808	3.14	0.227345	8.63785	8.83268	0.703	0.9909	100.262	0.0124725	0.0244457	0.0440037	1
36	ITA	2019	5262.65	6109.41	0.861401	0.0161904	0.0125689	0.89703	0.538139	0.769231	3.15839	0.233811			0.691	0.9834	98.655	0.0108361	0.0248283	0.0439942	1
37	JOR	2000	98.2872	129.717	0.757708	0.00344411	0.018634	0.518318	0.441775	0.630435	2.48879	0.0215322			0.185	0.5454	182.518		0.0107427	0.0262988	2
37	JOR	2001	101.006	133.544	0.756353	0.00374992	0.018449	0.48843	0.425264		2.528	0.0217588			0.205	0.4997	212.595	0.00016207	0.0113125	0.0254342	2
37	JOR	2002	128.982	170.65	0.755831	0.00413081	0.0183034	0.533761	0.352294	0.556757	2.56526	0.0220988			0.218	0.6401	211.504	0.000225953	0.01229	0.0252171	2
37	JOR	2003	134.886	179.646	0.750843	0.00412637	0.0179151	0.591703	0.300449	0.594595	2.59241	0.0200589			0.225	0.5999	203.608	0.000349715	0.0131223	0.0252128	2
37	JOR	2004	156.744	223.025	0.702809	0.0037502	0.018968	0.533398	0.280813	0.631841	2.61984	0.0236854			0.24	0.6782	204.599	0.000481081	0.0140033	0.0271382	2
37	JOR	2005	174.202	258.385	0.674194	0.00393505	0.0180542	0.51855	0.29199	0.553922	2.64756	0.0209655			0.269	0.7079	175.097	0.000485009	0.0147887	0.0281081	2
37	JOR	2006	213.084	310.373	0.686541	0.00405614	0.018107	0.484176	0.27739	0.607843	2.67355	0.0215322			0.289	0.7032	159.426	0.000545678	0.0155847	0.0289832	2
37	JOR	2007	263.857	368.824	0.7154	0.0031269	0.0165187	0.51742	0.386301	0.61165	2.6998	0.0158998			0.306	0.7045	185.288	0.000811227	0.0165488	0.0294087	2
37	JOR	2008	375.918	514.916	0.730056	0.00309956	0.0157918	0.58413	0.478245	0.621359	2.72631	0.0169424			0.323	0.7323	170.361	0.000719188	0.0171771	0.0296996	2
37	JOR	2009	332.51	431.069	0.771362	0.00397324	0.0143858	0.674224	0.447367	0.61244	2.75307	0.0226177			0.346	0.7817	157.008	0.000805884	0.0175367	0.0255672	2
37	JOR	2010	358.324	465.653	0.769508	0.00423545	0.0150492	0.593649	0.472976	0.578947	2.7801	0.0200045			0.358	0.8765	158.107	0.00108072	0.0178822	0.0273642	2
37	JOR	2011	448.583	553.537	0.810395	0.00366681	0.0158732	1.02013	0.463994	0.611374	2.79341	0.0197792			0.381	0.8981	129.089	0.00147817	0.0183563	0.028902	2
37	JOR	2012	472.354	586.111	0.805913	0.00338357	0.0148364	0.98735	0.43806	0.582938	2.80678	0.0244424			0.408	0.8776	130.438	0.00135672	0.0188444	0.0292551	2
37	JOR	2013	534.865	668.393	0.800226	0.00394818	0.0149603	0.952256	0.433607	0.57346	2.82022	0.0260194			0.419	0.888	76.2343	0.0014008	0.0190173	0.0288168	2
37	JOR	2014	627.569	778.301	0.806332	0.00387107	0.0150675	0.973489	0.42017	0.552885	2.83371	0.0267515			0.415	0.926	116.204	0.00182406	0.0193302	0.0287396	2
37	JOR	2015	673.519	797.878	0.844138	0.00402555	0.0153489	1.09522	0.392313	0.567308	2.84728	0.0256702			0.433	1.0133	112.52	0.00209889	0.0196559	0.0283874	2
37	JOR	2016	751.559	878.418	0.855583	0.00437948	0.016024	1.12918	0.377849	0.576923	2.86091	0.0267245			0.398	1.0607	125.803	0.00226035	0.0202387	0.0279523	2
37	JOR	2017	756.326	906.585	0.834258	0.00513461	0.0153077	0.932273	0.36473	0.581731	2.8746	0.0210633			0.41	0.9713	135.442	0.00282476	0.0209481	0.0287718	2
37	JOR	2018	671.478	798.612	0.840806	0.00540807	0.0148872	0.929523	0.374457	0.576923	2.88836	0.0226402			0.405	1.0368	135.03	0.00334777	0.0211914	0.0295077	2
37	JOR	2019	857.186	1014.22	0.845171	0.00563299	0.0140285	1.08927	0.35503	0.581731	2.90219	0.0241908			0.404	1.0142	159.672	0.00379023	0.0215978	0.0291819	2
38	JPN	2000	1092.14	1178.7	0.926561	0.0245011	0.00572178	0.569046	0.853884	0.777174	3.34604	0.122743	7.00965	7.09975	0.423	1.0233	157.21		0.00296155	0.00924354	1
38	JPN	2001	779.445	846.406	0.920888	0.0249829	0.00599665	0.496636	0.84528		3.36087	0.12192	6.66754	6.76575	0.467	1.0031	159.499	0.0094408	0.00318821	0.00905827	1
38	JPN	2002	702.164	759.474	0.92454	0.0247349	0.00594246	0.501877	0.842312	0.659459	3.37576	0.121235	6.55962	6.65444	0.508	1.0125	157.955	0.0116406	0.00341616	0.00898436	1
38	JPN	2003	630.142	682.685	0.923034	0.0238394	0.00574112	0.519504	0.842253	0.805405	3.39072	0.120631	6.45229	6.55027	0.532	0.982	158.388	0.0119804	0.00363158	0.00917406	1
38	JPN	2004	621.614	678.36	0.916348	0.0219304	0.00574298	0.427035	0.837185	0.825871	3.40575	0.120137	6.44563	6.55254	0.563	0.99	156.694	0.0148743	0.00386774	0.00983796	1
38	JPN	2005	596.508	657.418	0.907349	0.0176513	0.00644091	0.391621	0.823448	0.862745	3.42084	0.119616	6.85339	6.97815	0.579	0.9988	172.898	0.0146761	0.00408553	0.010161	1
38	JPN	2006	421.853	477.963	0.882607	0.0205861	0.00758509	0.284862	0.822388	0.867647	3.436	0.11915	6.31132	6.45662	0.588	0.9786	138.58	0.0121238	0.00431385	0.0105258	1
38	JPN	2007	468.681	538.204	0.870824	0.0204531	0.00789856	0.273906	0.814659	0.849515	3.45123	0.118683	6.45857	6.61133	0.6	0.9959	140.951	0.0152955	0.00455916	0.0105472	1
38	JPN	2008	455.072	531.823	0.855684	0.0191078	0.00761833	0.24722	0.796227	0.830097	3.46653	0.118189	6.43149	6.60803	0.604	1.001	140.807	0.0154216	0.0047525	0.0109703	1
38	JPN	2009	360.353	404.295	0.891314	0.0218746	0.00696676	0.243757	0.787078	0.822967	3.48189	0.117805	6.23136	6.37024	0.636	0.9846	144.403	0.0149041	0.0049085	0.00964763	1
38	JPN	2010	403.612	456.928	0.883316	0.02032	0.0069099	0.2948	0.797517	0.808612	3.49732	0.117476	6.3744	6.51518	0.643	0.9624	146.094	0.0171081	0.00506244	0.0103663	1
38	JPN	2011	400.3	456.457	0.876973	0.0182782	0.00576543	0.189898	0.78886	0.815166	3.50793	0.116708	6.41308	6.57001	0.656	0.9502	196.197	0.0160638	0.00525171	0.0109963	1
38	JPN	2012	393.317	449.721	0.874579	0.0178215	0.00616264	0.194496	0.795326	0.843602	3.51858	0.116488	6.32175	6.48136	0.667	0.9689	144.08	0.0145305	0.00543978	0.0110873	1
38	JPN	2013	412.307	480.414	0.858232	0.017027	0.00674037	0.182468	0.780936	0.829384	3.52925	0.116269	6.35321	6.53112	0.694	1.0092	147.174	0.015722	0.0055385	0.0110062	1
38	JPN	2014	506.134	599.759	0.843896	0.0167454	0.00807525	0.175304	0.784792	0.836538	3.53996	0.11583	6.4973	6.68718	0.708	1.0087	140.035	0.0151722	0.00566247	0.0108486	1
38	JPN	2015	599.573	689.148	0.87002	0.0179183	0.00883923	0.231857	0.798498	0.850962	3.5507	0.115364	6.62189	6.78107	0.719	0.9971	133.276	0.015248	0.00576945	0.0104201	1
38	JPN	2016	658.774	738.264	0.892328	0.0196469	0.00852579	0.253289	0.813082	0.903846	3.56147	0.114787	6.74075	6.87774	0.738	0.9942	131.513	0.0166967	0.00602617	0.0101347	1
38	JPN	2017	725.323	820.649	0.88384	0.0186382	0.00875277	0.253997	0.810329	0.899038	3.57228	0.114156	6.8476	6.98989	0.755	0.9987	121.252	0.0180214	0.00625403	0.0102548	1
38	JPN	2018	821.441	946.761	0.867633	0.0184805	0.00946601	0.22897	0.806615	0.889423	3.58312	0.113635	6.85356	7.01679	0.764	0.9966	117.033	0.0165407	0.00637354	0.0104585	1
38	JPN	2019	822.677	939.835	0.875342	0.019057	0.00969132	0.244258	0.806087	0.884615	3.59399	0.113141			0.789	1.0038	118.415	0.0171371	0.00652892	0.0103064	1
39	KAZ	2000	341.277	449.258	0.759646	0.012688	0.0149399	0.534481	0.0188914	0.266304	3.0303	0.111714	5.82269	6.13878	0.144	0.5688	201.135		0.00459718	0.0132858	2
39	KAZ	2001	340.487	432.482	0.787287	0.0134432	0.0123983	0.491644	0.271335		3.08271	0.108752	5.81839	6.09789	0.151	0.6669	172.447	0.000127657	0.0049334	0.0131053	2
39	KAZ	2002	387.601	485.824	0.797823	0.0134712	0.0125835	0.544394	0.283224	0.259459	3.13603	0.104996	5.9431	6.20935	0.162	0.6843	197.038	0.000225142	0.00532936	0.0128996	2
39	KAZ	2003	506.439	626.21	0.808736	0.0139952	0.0125829	0.583278	0.27031	0.405405	3.19028	0.104988	6.21203	6.46258	0.168	0.687	178.64	0.000269479	0.00567965	0.0129752	2
39	KAZ	2004	465.48	579.879	0.802719	0.0165207	0.0122878	0.437912	0.284318	0.343284	3.24546	0.105489	6.109	6.36435	0.184	0.6783	148.392	0.000370928	0.00607584	0.0138378	2
39	KAZ	2005	336.868	420.237	0.801614	0.0147469	0.0120437	0.440087	0.269394	0.465686	3.30159	0.105798	5.79826	6.04762	0.205	0.7259	162.287	0.000489295	0.00646768	0.0143995	2
39	KAZ	2006	525.613	647.038	0.812336	0.0132097	0.0102109	0.408513	0.311308	0.426471	3.28717	0.105997	6.25398	6.49155	0.226	0.7736	154.556	0.000481985	0.00686261	0.0150281	2
39	KAZ	2007	979.769	1213.47	0.807411	0.00834155	0.0105448	0.474125	0.322956	0.407767	3.27281	0.10609	6.8644	7.03118	0.281	0.848	190.38	0.000531029	0.00724754	0.0151409	2
39	KAZ	2008	1204.9	1496.26	0.805276	0.00879769	0.0102949	0.523759	0.354072	0.461165	3.25852	0.105641	7.04776	7.24829	0.325	0.7815	174.233	0.000917571	0.00753509	0.0155307	2
39	KAZ	2009	560.128	656.222	0.853566	0.0064323	0.00901116	0.398688	0.335379	0.449761	3.24429	0.106005	6.28244	6.44153	0.369	0.8926	189.775	0.00160118	0.00775162	0.0136153	2
39	KAZ	2010	730.201	877.476	0.832161	0.0109259	0.0062655	0.659187	0.371908	0.425837	3.23012	0.106248	6.62842	6.78584	0.415	0.7727	247.809	0.00203261	0.00794218	0.0147548	2
39	KAZ	2011	669.585	792.108	0.84532	0.0137914	0.00745102	0.684691	0.345504	0.450237	3.21624	0.108088	6.62144	6.77887	0.487	1.0408	248.386	0.00552848	0.00819019	0.0157138	2
39	KAZ	2012	1155.78	1397.8	0.82686	0.0104791	0.00733068	0.571086	0.401935	0.383886	3.20251	0.108651	7.12077	7.26857	0.549	0.8204	182.674	0.0085378	0.00845481	0.0159002	2
39	KAZ	2013	1256.26	1449.1	0.866925	0.016458	0.00489257	0.935674	0.331339	0.388626	3.1889	0.108881	7.26498	7.38362	0.561	0.9365	169.91	0.00663372	0.00859741	0.0158189	2
39	KAZ	2014	1178.59	1369.51	0.860593	0.0162843	0.00553161	0.888746	0.365248	0.466346	3.17543	0.109161	7.19992	7.31082	0.562	0.9481	177.966	0.0108623	0.00875963	0.0157468	2
39	KAZ	2015	625.881	717.646	0.872132	0.0171916	0.00582517	0.649563	0.4149	0.504808	3.16209	0.109646	6.5859	6.67964	0.563	0.9904	180.88	0.0115341	0.00889503	0.0154561	2
39	KAZ	2016	596.022	707.19	0.842803	0.0117182	0.00712752	0.63756	0.414497	0.480769	3.14888	0.109798	6.52843	6.65356	0.586	1.0615	164.433	0.0128228	0.00925035	0.0151337	2
39	KAZ	2017	892.205	1040.73	0.857292	0.0129622	0.00572903	0.793258	0.359172	0.615385	3.1358	0.109853	6.94108	7.07023	0.617	1.116	169.276	0.00895587	0.00957404	0.0154367	2
39	KAZ	2018	1241.83	1447.55	0.857888	0.0116704	0.00636816	0.981878	0.350989	0.600962	3.12284	0.11019	7.226	7.3559	0.609	1.1525	209.795	0.0102277	0.00971641	0.0157305	2
39	KAZ	2019	1215.11	1430.17	0.849625	0.0110105	0.00658177	0.916492	0.378321	0.615385	3.11001	0.108821			0.618	1.117	168.08	0.00955544	0.00990558	0.0156055	2
40	KHM	2000	91.1893	98.4557	0.926197	0.00436967	0.0243626	1.30931	0.0131002	0.461957	1.5405	0.209608	4.53348	4.59853	0.051	0.3707	239.833		0.00405727	0.0182003	2
40	KHM	2001	103.159	111.579	0.924546	0.00453378	0.0232196	1.34134	0.0145301		1.55279	0.209608	4.66288	4.72988	0.052	0.3744	260.985	3.36273e-06	0.00436464	0.0177525	2
40	KHM	2002	115.509	125.082	0.923464	0.00403548	0.0228433	1.27082	0.0292569	0.459459	1.56517	0.209608	4.76664	4.8363	0.055	0.3573	207.82	1.02909e-05	0.00467991	0.0176301	2
40	KHM	2003	133.651	145.015	0.921635	0.00412377	0.0260009	1.29403	0.0190264	0.383784	1.57766	0.209608	4.9147	4.98451	0.056	0.4237	168.439	1.05152e-05	0.00501504	0.0180137	2
40	KHM	2004	168.084	183.275	0.917112	0.00379822	0.0247381	1.30775	0.0114527	0.358209	1.59025	0.209608	5.14358	5.21941	0.059	0.4021	162.899	1.23893e-05	0.00537881	0.0193029	2
40	KHM	2005	190.165	210.828	0.901989	0.00412921	0.0284468	1.02327	0.0101112	0.313725	1.60293	0.209608	5.29444	5.38669	0.061	0.5213	177.603	1.20526e-05	0.00572695	0.0200001	2
40	KHM	2006	256.234	279.199	0.917748	0.00397589	0.0235186	1.41114	0.0244337	0.279412	1.62778	0.209608	5.54088	5.64465	0.066	0.5663	181.401	1.93394e-05	0.00606082	0.0205048	2
40	KHM	2007	294.324	323.872	0.908767	0.00355188	0.0217819	1.2344	0.0229554	0.334951	1.65302	0.209608	5.68187	5.79396	0.074	0.5935	186.319	1.94819e-05	0.00647977	0.0202485	2
40	KHM	2008	373.389	415.803	0.897996	0.00350215	0.0220637	1.20619	0.0337653	0.368932	1.67865	0.209608	5.93988	6.05374	0.086	0.6482	175.79	1.81146e-05	0.00682365	0.021038	2
40	KHM	2009	270.841	298.471	0.907426	0.00442851	0.017826	1.04144	0.0499283	0.334928	1.70467	0.209608	5.61094	5.71584	0.101	0.6794	173.551	1.85614e-05	0.00709717	0.0184585	2
40	KHM	2010	333.92	370.347	0.90164	0.00405309	0.017486	1.05572	0.0794081	0.334928	1.72567	0.215273	5.82706	5.94754	0.139	0.7307	185.413	5.57992e-05	0.00734896	0.0194514	2
40	KHM	2011	390.391	424.538	0.919565	0.0108057	0.0166657	1.20498	0.0706137	0.303318	1.74769	0.215273	5.9867	6.07782	0.2	0.8365	197.761	0.000125646	0.00767193	0.0205092	2
40	KHM	2012	451.82	492.33	0.917718	0.0105751	0.0167706	1.29701	0.0646816	0.398104	1.77069	0.213857	6.12622	6.22455	0.256	0.865	175.463	0.000533802	0.00801541	0.0205403	2
40	KHM	2013	514.782	563.291	0.913883	0.00950372	0.0174943	1.31917	0.105932	0.402844	1.79471	0.21329	6.27017	6.37886	0.264	0.8802	201.023	0.000634509	0.00821879	0.0204527	2
40	KHM	2014	579.828	635.442	0.91248	0.00917892	0.0176506	1.39179	0.0177602	0.355769	1.81981	0.21329	6.3737	6.47848	0.289	0.9535	226.934	0.00133052	0.00849009	0.0201794	2
40	KHM	2015	587.542	641.329	0.916131	0.00876563	0.0171796	1.46102	0.0892029	0.336538	1.84604	0.219579	6.38999	6.48682	0.306	0.9754	170.701	0.000590497	0.0086819	0.0191614	2
40	KHM	2016	643.205	702.337	0.915807	0.00945167	0.0183582	1.48932	0.095581	0.331731	1.87347	0.219579	6.49008	6.58627	0.332	1.071	172.222	0.00283993	0.00923602	0.0183837	2
40	KHM	2017	695.886	757.166	0.919066	0.0100973	0.0173661	1.55174	0.0977844	0.326923	1.90217	0.219579	6.56751	6.66012	0.336	1.0946	171.414	0.00310963	0.00967503	0.0179626	2
40	KHM	2018	792.908	861.513	0.920367	0.00935156	0.0160565	1.6661	0.0916668	0.331731	1.93222	0.219579	6.69644	6.7884	0.357	1.1256	155.46	#VALUE!	0.00990332	0.0183179	2
40	KHM	2019	873.992	948.575	0.921373	0.00893518	0.0157702	1.74499	0.0902102	0.3125	1.96368	0.219579			0.388	1.1179	143.994	0.00489142	0.0102305	0.0179036	2
41	KOR	2000	508.656	570.81	0.891114	0.0227823	0.0120017	0.608204	0.703979	0.684783	3.19217	0.178105	6.18722	6.36367	0.497	0.9701	142.934		0.00326266	0.0103724	1
41	KOR	2001	387.961	438.007	0.885743	0.0236903	0.011861	0.523406	0.70095		3.21873	0.174592	5.92446	6.10645	0.544	0.9671	146.467	0.0128948	0.00351771	0.010189	1
41	KOR	2002	356.446	402.083	0.886498	0.0264267	0.011863	0.483238	0.732594	0.724324	3.24551	0.172952	5.82047	6.01443	0.567	0.9307	149.511	0.014072	0.00379829	0.0101925	1
41	KOR	2003	366.624	416.523	0.880203	0.0265208	0.0127863	0.50112	0.748198	0.718919	3.27251	0.171384	5.86385	6.05711	0.579	0.9067	145.125	0.0173095	0.00406302	0.0104698	1
41	KOR	2004	415.333	477.055	0.87062	0.0212364	0.0120427	0.484179	0.759465	0.751244	3.29974	0.170729	5.99502	6.19402	0.593	0.9209	140.859	0.0192806	0.00435622	0.0112294	1
41	KOR	2005	431.405	506.223	0.852203	0.0183961	0.011277	0.451642	0.753375	0.720588	3.3272	0.169644	6.19976	6.41224	0.599	0.9214	143.112	0.0156087	0.00461808	0.0116612	1
41	KOR	2006	363.316	430.031	0.844859	0.0199302	0.0114388	0.410618	0.751622	0.720588	3.35488	0.167114	5.94181	6.16701	0.614	0.9276	148.164	0.0143674	0.0048773	0.0121101	1
41	KOR	2007	381.989	462.671	0.825617	0.0181068	0.0112625	0.363301	0.751755	0.776699	3.38279	0.164775	6.06472	6.30459	0.626	0.9344	157.105	0.015705	0.00516886	0.0121204	1
41	KOR	2008	453.04	582.627	0.777582	0.0154963	0.0122195	0.395038	0.726602	0.728155	3.41094	0.161357	6.16601	6.48153	0.639	0.9641	157.764	0.0146665	0.00539219	0.0123868	1
41	KOR	2009	498.192	627.028	0.794528	0.0164316	0.0113978	0.410322	0.758047	0.751196	3.43932	0.158253	6.34529	6.61409	0.654	0.981	153.678	0.012645	0.00559572	0.0108061	1
41	KOR	2010	527.227	660.18	0.79861	0.0190241	0.0120059	0.454013	0.758477	0.779904	3.46793	0.155041	6.38988	6.66883	0.67	0.9365	149.843	0.0137532	0.00577268	0.0116584	1
41	KOR	2011	542.792	685.361	0.79198	0.0168679	0.0118708	0.497018	0.718489	0.791469	3.49846	0.153102	6.34288	6.63113	0.679	0.9001	146.346	0.0159344	0.00600794	0.0122649	1
41	KOR	2012	605.465	770.756	0.785547	0.0174146	0.012035	0.505078	0.706266	0.767773	3.52958	0.156428	6.39581	6.6999	0.686	0.9391	140.979	0.0141809	0.00623979	0.0123658	1
41	KOR	2013	583.466	733.642	0.795301	0.0200304	0.011554	0.506083	0.723654	0.796208	3.5613	0.153532	6.49573	6.77646	0.693	0.9838	153.658	0.0147624	0.0063783	0.0123853	1
41	KOR	2014	603.875	750.693	0.804423	0.0208695	0.0121445	0.529606	0.724158	0.831731	3.59363	0.151493	6.38533	6.65951	0.705	1.0194	153.066	0.017538	0.00653159	0.012285	1
41	KOR	2015	565.586	690.6	0.818977	0.0244981	0.0150017	0.55713	0.761787	0.826923	3.6266	0.15029	6.34956	6.5784	0.718	0.9954	150.605	0.0187609	0.00666353	0.01183	1
41	KOR	2016	587.712	710.284	0.827433	0.0269778	0.0159438	0.5548	0.759559	0.841346	3.66022	0.14576	6.42394	6.64486	0.734	0.9853	138.796	0.0227447	0.00697319	0.0114909	1
41	KOR	2017	592.15	717.24	0.825595	0.0263753	0.0167524	0.555085	0.754946	0.822115	3.6945	0.143237	6.39815	6.62118	0.753	0.9752	150.689	0.0256477	0.00724938	0.0116026	1
41	KOR	2018	667.606	823.385	0.810807	0.025501	0.0166776	0.521407	0.742227	0.831731	3.72946	0.140894	6.74668	6.99013	0.767	1	140.937	0.0253263	0.00739994	0.0118319	1
41	KOR	2019	613.922	760.626	0.807127	0.0237682	0.0163073	0.53866	0.738274	0.826923	3.76512	0.139754			0.783	1.0099	135.454	0.0245212	0.00760081	0.0116452	1
42	LAO	2000	69.3591	76.8551	0.902465	0.00335757	0.0227298	1.21149	0.0409437	0.0978261	1.68724	0.0398614	3.82428	4.05397	0.051	0.3484	165.167		0.00408143	0.0184565	2
42	LAO	2001	53.7296	59.0943	0.909217	0.004683	0.0209057	1.1517	0.0409437		1.70189	0.0420277	3.74516	3.95438	0.054	0.3559	153.11	6.09949e-06	0.00439759	0.0181678	2
42	LAO	2002	22.3873	24.2432	0.923445	0.00386022	0.0147006	1.18609	0.0409437	0.124324	1.71482	0.0439775	3.71023	3.87733	0.057	0.3936	174.133	1.25457e-05	0.00472905	0.0181972	2
42	LAO	2003	21.8591	23.2759	0.939131	0.00492422	0.0120493	1.29917	0.0409437	0.0810811	1.72603	0.0459272	3.66941	3.81064	0.06	0.3844	169.357	1.28897e-05	0.00506101	0.0187737	2
42	LAO	2004	32.7293	34.9381	0.936779	0.00485203	0.0114802	1.42506	0.0409437	0.079602	1.73731	0.0478769	3.63981	3.78948	0.062	0.4028	160.929	1.77978e-05	0.00546736	0.0201776	2
42	LAO	2005	43.0392	46.0952	0.933701	0.00419438	0.0118269	1.7173	0.0409437	0.0784314	1.74867	0.0498267	3.78834	3.95721	0.076	0.4232	195.052	4.12596e-05	0.00581634	0.0208302	2
42	LAO	2006	55.3223	59.2719	0.933365	0.0042469	0.0118524	1.69798	0.0409437	0.0882353	1.76095	0.0519931	4.74329	4.95279	0.084	0.4359	203.675	4.90696e-05	0.00617946	0.0214263	2
42	LAO	2007	80.1078	86.138	0.929994	0.00417311	0.0119199	1.67268	0.0409437	0.11165	1.77332	0.0537262	4.8862	5.10847	0.095	0.4692	217.76	6.96491e-05	0.0066485	0.0214668	2
42	LAO	2008	107.313	117.582	0.912662	0.00411079	0.0134505	1.32313	0.0409437	0.131068	1.78577	0.0558925	5.03744	5.27607	0.12	0.5016	165.483	0.000148146	0.00703417	0.0221157	2
42	LAO	2009	90.7338	98.3392	0.922662	0.00403644	0.0126725	1.41326	0.0409437	0.138756	1.79832	0.0589255	5.16938	5.36383	0.144	0.5552	178.01	0.000246647	0.007349	0.0192224	2
42	LAO	2010	236.991	261.632	0.905819	0.00328063	0.0117719	1.42107	0.0409437	0.177034	1.81095	0.0606586	5.51533	5.72812	0.159	0.6085	181.331	0.000282551	0.00764247	0.0200495	2
42	LAO	2011	132.292	140.083	0.944379	0.00473933	0.00850686	2.25793	0.0379714	0.184834	1.82429	0.0618718	5.37369	5.5196	0.196	0.6803	221.517	0.000295257	0.00802234	0.0211915	2
42	LAO	2012	189.82	206.39	0.919713	0.0048861	0.0118377	1.74905	0.036169	0.232227	1.83793	0.0633904	5.67895	5.87013	0.224	0.7242	200.296	0.000509368	0.00843105	0.0212702	2
42	LAO	2013	223.517	237.035	0.942973	0.00658203	0.0122133	2.29169	0.0590887	0.227488	1.8519	0.064909	5.81975	5.98394	0.251	0.7523	186.754	0.000610763	0.00861238	0.0213941	2
42	LAO	2014	231.614	245.138	0.944832	0.00559834	0.010917	2.5238	0.157177	0.201923	1.8662	0.0650953	6.05332	6.20647	0.269	0.9006	210.637	0.000938597	0.00897338	0.0211841	2
42	LAO	2015	260.787	271.13	0.961851	0.00618731	0.00819148	3.10312	0.213482	0.230769	1.88084	0.0652816	6.17998	6.31165	0.268	1.043	183.387	0.0010189	0.00921465	0.0205176	2
42	LAO	2016	412.875	424.648	0.972277	0.00647677	0.00610039	3.91917	0.215892	0.245192	1.89583	0.0654679	6.39179	6.51506	0.3	1.0564	177.341	0.00135316	0.00983197	0.0199574	2
42	LAO	2017	499.122	513.077	0.972802	0.00642587	0.00617354	4.1252	0.24741	0.25	1.91118	0.062357	6.54806	6.66551	0.307	0.9887	166.427	0.00165225	0.0102915	0.0206364	2
42	LAO	2018	389.162	403.879	0.963562	0.00605338	0.00753828	3.46715	0.254305	0.216346	1.9269	0.0592461	6.51748	6.64385	0.338	0.9933	168.303	0.00233259	0.0105774	0.020965	2
42	LAO	2019	627.667	651.846	0.962907	0.00588596	0.00685469	4.00821	0.225005	0.245192	1.94301	0.0561352			0.374	1.0347	153.754	0.00284704	0.0109173	0.0204855	2
43	LTU	2000	126.84	147.842	0.857942	0.0161649	0.0105619	1.18863	0.321335	0.733696	2.90481	0.459158	4.8589	5.04933	0.291	0.8076	203.438		0.0135221	0.0356634	1
43	LTU	2001	164.705	200.258	0.822464	0.0197261	0.0122643	1.04099	0.328929		2.93794	0.260211	5.10633	5.34882	0.305	0.6927	194.542	0.00116054	0.0144891	0.0352089	1
43	LTU	2002	180.073	215.719	0.834759	0.0237435	0.0121165	1.09238	0.403962	0.816216	2.97145	0.261487	5.1985	5.41283	0.348	0.7563	188.879	0.00348955	0.0157688	0.0342921	1
43	LTU	2003	211.36	250.381	0.844156	0.0265174	0.0127891	1.09404	0.404191	0.794595	3.00534	0.243299	5.33272	5.54518	0.387	0.7686	166.499	0.00615193	0.0167606	0.0344853	1
43	LTU	2004	153.43	182.418	0.841086	0.0205779	0.012325	0.901684	0.353277	0.79602	3.03962	0.257881	5.01593	5.19648	0.438	0.7658	165.709	0.0082814	0.0179758	0.0366959	1
43	LTU	2005	250.749	301.565	0.831492	0.0201854	0.0131132	0.943131	0.356444	0.77451	3.07429	0.304164	5.5094	5.70365	0.5	0.7824	157.152	0.00745332	0.0191158	0.0380656	1
43	LTU	2006	312.657	392.205	0.797177	0.0154578	0.014482	0.842934	0.375351	0.784314	3.08922	0.299745	5.71921	5.95929	0.54	0.6654	156.94	0.0088614	0.0203319	0.0398174	1
43	LTU	2007	532.144	693.613	0.767206	0.0132461	0.0154475	0.84285	0.449936	0.81068	3.10422	0.292853	6.23554	6.50289	0.575	0.7866	126.664	0.00771345	0.0213969	0.040224	1
43	LTU	2008	814.226	1117.37	0.728702	0.0119768	0.0155172	1.19207	0.400462	0.81068	3.11929	0.297008	6.59252	6.95636	0.589	0.801	134.114	0.0073145	0.0221116	0.0406563	1
43	LTU	2009	522.851	741.77	0.70487	0.0126005	0.0147841	1.05421	0.382787	0.779904	3.13443	0.327675	6.26198	6.61116	0.598	0.8174	129.381	0.00715734	0.0225967	0.0358947	1
43	LTU	2010	567.944	819.002	0.693458	0.0132367	0.0203341	0.776664	0.378259	0.794258	3.14965	0.339434	6.30647	6.72906	0.606	0.726	81.4915	0.00782742	0.0229772	0.0398265	1
43	LTU	2011	776.146	1110.21	0.699101	0.00894434	0.016991	0.951285	0.375822	0.777251	3.16525	0.348741	6.55485	6.97935	0.618	0.793	92.0144	0.00842383	0.0235571	0.0429357	1
43	LTU	2012	1041.88	1451.76	0.717662	0.0100964	0.0177987	1.11798	0.375336	0.829384	3.18102	0.360676	6.84356	7.24334	0.637	0.9185	75.2436	0.00601328	0.0242213	0.0435996	1
43	LTU	2013	1065.24	1529.56	0.696435	0.00474127	0.0133637	1.4184	0.368166	0.848341	3.19698	0.365457	6.99082	7.34792	0.636	0.8775	58.6919	0.00691127	0.0245294	0.0432121	1
43	LTU	2014	868.527	1246.5	0.696772	0.0062462	0.0169054	0.895519	0.406286	0.855769	3.21313	0.375132	6.74485	7.14901	0.632	0.9506	73.6271	0.00342004	0.024826	0.0434278	1
43	LTU	2015	655.57	948.469	0.691187	0.00670556	0.0181584	0.851098	0.407617	0.870192	3.22946	0.346672	6.46021	6.86409	0.638	1.0597	68.1699	0.00445842	0.025101	0.04322	1
43	LTU	2016	588.691	862.204	0.682775	0.00698481	0.0184335	0.741476	0.414831	0.846154	3.24599	0.342071	6.30907	6.72345	0.665	0.9898	78.0663	0.00498737	0.0258536	0.042822	1
43	LTU	2017	738.376	1060.03	0.696562	0.00662627	0.0187692	0.910065	0.428026	0.831731	3.26271	0.335834	6.44116	6.82892	0.686	1.0074	82.5241	0.00542128	0.0265557	0.0438682	1
43	LTU	2018	785.861	1133.45	0.693333	0.00695714	0.018764	0.884331	0.424868	0.826923	3.27962	0.337698	6.52071	6.92559	0.672	0.8376	84.6612	0.00528264	0.0267974	0.0444838	1
43	LTU	2019	796.219	1144.44	0.695729	0.00742712	0.0194483	0.943588	0.44001	0.831731	3.29674	0.353226			0.679	0.9455	90.583	0.00567577	0.0271924	0.0441786	1
44	LUX	2000	63.614	95.8661	0.663571	0.00314884	0.0250152	0.905522	0.425363	0.98913	2.86996	0.240827	4.15047	4.68958	0.444	0.877	123.786		0.0179398	0.0437862	1
44	LUX	2001	57.6554	90.4649	0.637323	0.00357628	0.0257538	0.770437	0.438668		2.89408	0.240827	4.07356	4.62256	0.484	0.8943	130.602	0.00113873	0.019344	0.0432875	1
44	LUX	2002	64.9384	101.151	0.641995	0.00355206	0.0232081	0.835662	0.419776	0.994595	2.91839	0.240827	4.2106	4.73584	0.514	0.9402	122.88	0.00142479	0.0208981	0.0420772	1
44	LUX	2003	78.5162	135.649	0.578817	0.00381621	0.0253546	0.837394	0.413151	0.989189	2.94291	0.240827	4.36376	5.0378	0.563	0.9131	115.568	0.00193765	0.0221352	0.0415876	1
44	LUX	2004	114.28	187.57	0.609263	0.00388201	0.0250331	0.915942	0.388578	0.995025	2.96764	0.240827	4.71911	5.32452	0.589	0.9601	123.946	0.00251412	0.0234966	0.0438494	1
44	LUX	2005	113.944	211.545	0.538626	0.0036937	0.0247498	0.840147	0.391289	0.97549	2.99258	0.233059	4.65133	5.46712	0.626	0.9067	111.046	0.00271741	0.0247893	0.0458519	1
44	LUX	2006	125.217	240.617	0.520399	0.00495283	0.0254825	0.744659	0.397846	0.965686	3.03038	0.233059	4.84465	5.61375	0.683	0.8935	110.097	0.0026783	0.0260089	0.0481153	1
44	LUX	2007	161.788	294.176	0.549969	0.00641801	0.0254162	0.905763	0.390294	0.970874	3.06865	0.236943	5.10789	5.80332	0.698	0.8947	100.821	0.00390877	0.0271714	0.0490663	1
44	LUX	2008	199.638	382.013	0.522596	0.00552146	0.0262885	0.920212	0.357593	0.961165	3.10741	0.240827	5.14025	6.01887	0.714	0.9108	105.526	0.00527753	0.0279189	0.0502511	1
44	LUX	2009	158.464	319.712	0.495645	0.00951604	0.0287815	0.770595	0.396745	0.952153	3.14666	0.239934	4.96718	5.8785	0.728	0.9255	81.0621	0.00482078	0.0284776	0.0441712	1
44	LUX	2010	215.102	418.321	0.514202	0.00598714	0.0319121	1.12938	0.380383	0.956938	3.18641	0.240633	5.13648	6.02788	0.74	0.9104	48.7245	0.00862343	0.0289259	0.0486638	1
44	LUX	2011	219.284	442.772	0.495253	0.00650764	0.0324531	1.12434	0.376355	0.985782	3.22878	0.241293	5.31217	6.14977	0.746	0.9116	64.2291	0.00539022	0.029623	0.0520009	1
44	LUX	2012	224.314	467.728	0.479582	0.0085542	0.0353989	1.06585	0.383788	0.966825	3.27247	0.243002	5.50182	6.2572	0.748	0.8921	85.4569	0.00598376	0.0302744	0.0528989	1
44	LUX	2013	179.39	383.065	0.468302	0.0110407	0.0403183	0.810157	0.39292	0.966825	3.31752	0.242575	5.42181	6.30403	0.76	0.9191	85.8227	0.00802183	0.0306445	0.0527946	1
44	LUX	2014	205.749	440.687	0.466882	0.00878728	0.0388335	0.781963	0.40169	0.923077	3.36399	0.243197	5.33138	6.19476	0.77	0.9669	117.882	0.0104523	0.0310159	0.0526189	1
44	LUX	2015	132.65	312.866	0.423982	0.00789812	0.0346068	0.671214	0.434792	0.927885	3.41193	0.243935	4.91782	5.87759	0.78	1.0208	84.7512	0.00846889	0.0312864	0.0525515	1
44	LUX	2016	124.289	294.549	0.421962	0.0107887	0.0371087	0.653395	0.458265	0.9375	3.46141	0.240283	4.85216	5.80991	0.791	1.0123	93.3736	0.00775095	0.0321196	0.0524605	1
44	LUX	2017	173.717	415.673	0.417917	0.0102109	0.0319767	0.861583	0.458412	0.9375	3.51247	0.240975	5.06899	5.98232	0.809	1.0467	85.8526	0.0105042	0.0329255	0.0541029	1
44	LUX	2018	171.647	419.492	0.409179	0.0128645	0.0333291	0.691822	0.466077	0.947115	3.5652	0.24127	5.11468	6.04947	0.806	1.1101	85.9799	0.00991082	0.0333222	0.0548937	1
44	LUX	2019	180.603	436.776	0.41349	0.0146064	0.0400456	0.848405	0.481197	0.951923	3.61964	0.240668			0.804	1.1037	81.2354	0.012494	0.0337986	0.0546109	1
45	LVA	2000	53.9103	68.3434	0.788815	0.0201513	0.0158921	0.923222	0.154715	0.711957	2.82995	0.155881	3.97324	4.27846	0.292	0.6221	148.31		0.0145488	0.0371678	1
45	LVA	2001	61.8524	80.0911	0.772275	0.0195783	0.0156003	0.884635	0.170919		2.85626	0.153952	4.13415	4.46052	0.307	0.6142	148.893	0.00145479	0.015559	0.0369597	1
45	LVA	2002	71.6235	90.6878	0.78978	0.017878	0.0147472	0.943484	0.1713	0.740541	2.88281	0.156363	4.24428	4.54693	0.356	0.6496	136.855	0.00429547	0.016924	0.0363198	1
45	LVA	2003	75.905	98.35	0.771784	0.0167266	0.0146684	0.887306	0.183467	0.772973	2.90962	0.153792	4.2989	4.6316	0.38	0.6493	135.139	0.0048235	0.0180502	0.0361756	1
45	LVA	2004	111.856	145.69	0.767772	0.0167089	0.0147894	0.932389	0.198489	0.78607	2.93667	0.162148	4.68579	5.02536	0.426	0.6623	120.655	0.0064531	0.0193076	0.0383079	1
45	LVA	2005	171.402	224.928	0.762027	0.0148452	0.0148735	1.1071	0.232174	0.754902	2.96397	0.175487	5.08917	5.44134	0.461	0.7358	130.141	0.00768608	0.0205851	0.0401548	1
45	LVA	2006	203.45	270.159	0.753075	0.0136623	0.0148212	1.00483	0.275758	0.77451	2.97695	0.193646	5.27866	5.65426	0.496	0.6963	120.452	0.00796146	0.0217886	0.0421063	1
45	LVA	2007	306.284	403.819	0.758469	0.0123205	0.0157933	0.982815	0.308092	0.791262	2.98998	0.190914	5.69012	6.05963	0.55	0.7899	112.618	0.00808396	0.0227353	0.042285	1
45	LVA	2008	422.578	545.284	0.774969	0.0102906	0.0115632	1.16032	0.342281	0.786408	3.00307	0.188021	6.0101	6.3506	0.567	0.8034	99.6248	0.0078124	0.0234271	0.0434027	1
45	LVA	2009	347.799	447.839	0.776615	0.0106744	0.0116679	1.13662	0.381496	0.77512	3.01621	0.1877	5.85406	6.15212	0.576	0.7747	109.039	0.00687822	0.0238793	0.0377588	1
45	LVA	2010	472.701	614.546	0.769187	0.0128232	0.0137425	1.30431	0.351817	0.789474	3.02942	0.188503	6.17297	6.50875	0.576	0.7328	102.389	0.00730342	0.0242937	0.0421729	1
45	LVA	2011	511.104	698.961	0.731233	0.0120198	0.0123334	1.22721	0.350744	0.781991	3.04293	0.186093	6.19909	6.6085	0.587	0.7354	83.1111	0.00894418	0.0248957	0.0455065	1
45	LVA	2012	621.597	878.122	0.707871	0.0101521	0.0124333	1.18356	0.347518	0.796208	3.05659	0.189307	6.39254	6.84512	0.615	0.8712	79.9323	0.00878885	0.025528	0.0463053	1
45	LVA	2013	468.159	650.281	0.719934	0.00883021	0.0112085	1.10958	0.359726	0.800948	3.07039	0.194128	6.19762	6.64504	0.618	0.8463	75.8063	0.0076379	0.0257507	0.0459352	1
45	LVA	2014	418.728	571.282	0.732962	0.00911728	0.0116133	1.03626	0.378557	0.850962	3.08434	0.194289	6.19465	6.61772	0.616	0.8876	96.1338	0.00669561	0.0260084	0.0454388	1
45	LVA	2015	388.793	523.479	0.74271	0.0129897	0.0148089	0.993988	0.415769	0.8125	3.09845	0.197631	6.14191	6.52228	0.633	1.0721	88.464	0.00722094	0.0262428	0.0449602	1
45	LVA	2016	459.709	617.335	0.744666	0.00975266	0.0140423	1.12819	0.429119	0.831731	3.11271	0.206984	6.11829	6.51908	0.654	1.0403	92.6317	0.0103713	0.0269921	0.044506	1
45	LVA	2017	474.482	616.912	0.769125	0.00917764	0.0138711	1.19042	0.427154	0.826923	3.12712	0.207306	6.21741	6.60794	0.667	1.0612	100.302	0.00781326	0.027728	0.0456756	1
45	LVA	2018	548.126	715.888	0.765659	0.00977004	0.0138661	1.23872	0.433522	0.836538	3.14169	0.208109	6.37361	6.74458	0.651	0.8358	100.162	0.00767041	0.0279693	0.0464348	1
45	LVA	2019	536.633	699.783	0.766857	0.00957476	0.014014	1.27617	0.421802	0.841346	3.15642	0.211966			0.657	1.047	116.135	0.00841547	0.0283816	0.0463588	1
46	MAR	2000	624.124	698.2	0.893906	0.00516757	0.00952151	1.0923	0.231672	0.521739	1.54777	0.196437	6.43551	6.59455	0.112	0.5282	165.345		0.00703256	0.0183341	2
46	MAR	2001	515.814	576.596	0.894585	0.00407956	0.00972866	1.06318	0.23307		1.56978	0.190186	6.24379	6.39896	0.121	0.5803	154.531	7.08701e-05	0.00757475	0.0180661	2
46	MAR	2002	559.302	622.626	0.898296	0.00435072	0.0100421	1.10595	0.248131	0.52973	1.59211	0.188259	6.31124	6.45895	0.131	0.6308	147.461	9.6818e-05	0.00815276	0.017592	2
46	MAR	2003	633.495	698.989	0.906301	0.00392372	0.0101798	1.12201	0.26647	0.459459	1.61475	0.20289	6.46318	6.5993	0.142	0.7248	151.186	0.000145896	0.00870986	0.017393	2
46	MAR	2004	694.248	775.681	0.895018	0.00370195	0.0105733	0.991335	0.249589	0.462687	1.63772	0.183957	6.57875	6.71328	0.182	0.7297	153.686	0.000455462	0.00926767	0.0183911	2
46	MAR	2005	894.025	1017.09	0.879004	0.00336935	0.010458	1.12019	0.27621	0.387255	1.66101	0.181985	6.8147	6.9543	0.21	0.6884	147.288	0.000558418	0.00983027	0.0190814	2
46	MAR	2006	978.725	1133.66	0.863334	0.00319664	0.0109175	0.965891	0.287661	0.495098	1.68111	0.180686	6.91909	7.06873	0.233	0.8164	160.603	0.000666161	0.0103775	0.020064	2
46	MAR	2007	1132.29	1341.37	0.84413	0.00299701	0.010679	0.927858	0.309124	0.5	1.70144	0.180708	7.04948	7.22842	0.267	0.692	141.53	0.000687278	0.0108804	0.0204117	2
46	MAR	2008	1224.04	1476.88	0.828802	0.0026462	0.0109635	0.80843	0.315824	0.514563	1.71885	0.180417	7.15031	7.33323	0.298	0.7633	154.705	0.000992012	0.0112376	0.020786	2
46	MAR	2009	1217.29	1387	0.877647	0.00290885	0.0107764	0.956959	0.329167	0.516746	1.7345	0.180139	7.09547	7.24156	0.319	0.902	152.943	0.00109288	0.0114834	0.0182422	2
46	MAR	2010	1241.7	1437.44	0.863829	0.00255128	0.0103777	0.854853	0.382607	0.497608	1.75029	0.173186	7.18653	7.34081	0.352	0.9259	159.183	0.0015126	0.0117313	0.0199093	2
46	MAR	2011	1505.58	1775.63	0.847915	0.00242589	0.0105823	0.853711	0.400965	0.478673	1.76999	0.174855	7.38909	7.54723	0.363	0.9601	138.246	0.00117633	0.0120434	0.0211876	2
46	MAR	2012	1253.83	1502.19	0.834667	0.00206084	0.00978999	0.810085	0.424785	0.49763	1.78991	0.180305	7.18523	7.35429	0.385	0.9227	145.787	0.00134434	0.0123686	0.021575	2
46	MAR	2013	1506.63	1763.34	0.85442	0.00213146	0.00958085	0.761409	0.445044	0.488152	1.81006	0.18212	7.38912	7.54528	0.4	0.9837	148.781	0.00115407	0.0125523	0.0215127	2
46	MAR	2014	1747.19	2062.09	0.847291	0.00234907	0.0103082	0.861277	0.489434	0.514423	1.83043	0.170314	7.48838	7.65784	0.407	0.9993	128.76	0.00121013	0.0127627	0.0215634	2
46	MAR	2015	1909.22	2192.82	0.870671	0.00240067	0.0105889	1.06934	0.514791	0.5	1.85104	0.167988	7.56736	7.71671	0.407	1.0792	165.387	0.00134085	0.0129497	0.0215589	2
46	MAR	2016	2102.18	2385.42	0.881259	0.00241085	0.0110753	1.23995	0.551573	0.485577	1.87187	0.184203	7.66548	7.8031	0.417	0.9215	120.963	0.0013989	0.0133984	0.0213569	2
46	MAR	2017	2361.67	2726.66	0.86614	0.00233145	0.011743	1.17863	0.562962	0.475962	1.89294	0.188635	7.79035	7.94018	0.465	1.0855	122.637	0.001489	0.0138412	0.0219787	2
46	MAR	2018	2608.91	3015.3	0.865224	0.00219854	0.0123639	1.15284	0.577599	0.432692	1.91425	0.175939	7.91103	8.06263	0.475	1.1568	118.908	0.00151087	0.0140414	0.0224194	2
46	MAR	2019	2712.98	3120.36	0.869445	0.00212949	0.0122569	1.26241	0.590035	0.471154	1.93579	0.154581			0.513	1.1077	110.079	0.00184942	0.0142551	0.0224788	2
47	MEX	2000	3065.35	3345.47	0.91627	0.0167962	0.0149576	1.72947	0.761476	0.61413	2.41773	0.117827	8.06264	8.14574	0.206	0.7215	81.5862		0.0024329	0.00623177	2
47	MEX	2001	2962.29	3208.49	0.923266	0.0152196	0.0130699	1.79003	0.766215		2.43709	0.119093	8.02348	8.10065	0.224	0.7616	80.3184	0.00118212	0.00260998	0.00612838	2
47	MEX	2002	3001.77	3254.4	0.922371	0.0140361	0.0129277	1.79827	0.758439	0.637838	2.4566	0.119262	8.03583	8.11417	0.248	0.7585	78.622	0.00181113	0.00280177	0.00604094	2
47	MEX	2003	3060.09	3326.74	0.919846	0.0141087	0.013186	1.76813	0.760419	0.627027	2.47626	0.12167	8.05333	8.13441	0.26	0.7842	80.2233	0.00181066	0.00297053	0.00604765	2
47	MEX	2004	3473.46	3790.89	0.916265	0.0105465	0.0121834	1.74778	0.75605	0.646766	2.49609	0.119417	8.18701	8.27322	0.282	0.8065	84.1986	0.00198933	0.00316142	0.00639211	2
47	MEX	2005	3911.43	4304.1	0.908769	0.00985643	0.0117713	1.69476	0.751583	0.578431	2.51607	0.119838	8.29851	8.39089	0.308	0.8004	81.4842	0.00181506	0.00335151	0.00664146	2
47	MEX	2006	4386.06	4836.46	0.906874	0.00840426	0.0117518	1.6585	0.766409	0.612745	2.53621	0.120183	8.42773	8.52065	0.329	0.8383	82.5157	0.00192397	0.00354427	0.00690452	2
47	MEX	2007	4810.92	5313.24	0.905459	0.00756836	0.0112008	1.60037	0.767894	0.621359	2.55652	0.120986	8.52467	8.61837	0.351	0.8593	80.6214	0.00174893	0.00373053	0.0069511	2
47	MEX	2008	4647.38	5213.75	0.891371	0.00508969	0.0108111	1.26166	0.768801	0.61165	2.57142	0.11989	8.55543	8.65505	0.376	0.8813	82.015	0.00164309	0.00387242	0.00713061	2
47	MEX	2009	4109.23	4557.13	0.901714	0.00571061	0.0095722	1.57009	0.768945	0.574163	2.58526	0.119057	8.36887	8.46859	0.395	0.8599	79.5322	0.00134062	0.00397909	0.00621899	2
47	MEX	2010	4987.61	5560.89	0.896908	0.00511848	0.0102372	1.52772	0.787124	0.550239	2.59917	0.117971	8.57488	8.67763	0.411	0.8871	79.2241	0.00177314	0.0040908	0.00667372	2
47	MEX	2011	5847.82	6559.01	0.891571	0.00418141	0.0106508	1.51823	0.77828	0.563981	2.61836	0.116855	8.7412	8.84763	0.427	0.8773	76.9419	0.00190286	0.00422735	0.00707659	2
47	MEX	2012	5901.72	6647.49	0.887812	0.00383919	0.0112857	1.37907	0.785937	0.649289	2.63769	0.116011	8.77811	8.88612	0.445	0.9227	75.111	0.00166211	0.00436956	0.00713495	2
47	MEX	2013	6291.89	7162.65	0.878431	0.0043676	0.0125063	1.27385	0.783308	0.654028	2.65716	0.115697	8.89758	9.00562	0.45	0.9454	74.2649	0.00166851	0.00445457	0.00706483	2
47	MEX	2014	7085.46	8016.73	0.883834	0.00462696	0.012048	1.49502	0.7992	0.653846	2.67678	0.114	8.93263	9.04613	0.452	0.9783	69.7821	0.00193859	0.00453222	0.00704555	2
47	MEX	2015	6899.51	7860.69	0.877723	0.00467184	0.0135654	1.49188	0.809008	0.644231	2.69654	0.113419	8.89415	9.01542	0.482	0.9836	65.5525	0.00265731	0.00460815	0.00691585	2
47	MEX	2016	6935.37	7915.67	0.876157	0.00450908	0.0147521	1.53241	0.80755	0.625	2.71645	0.11188	8.89215	9.01461	0.501	1.0381	61.0592	0.00278163	0.00479258	0.00680617	2
47	MEX	2017	7422.61	8470.31	0.876309	0.0042823	0.014812	1.59446	0.809411	0.620192	2.7365	0.104205	8.96174	9.08334	0.503	1.0836	58.8554	0.00239125	0.00496026	0.00694737	2
47	MEX	2018	8111.83	9331.04	0.869338	0.00393571	0.0154107	1.52761	0.810006	0.596154	2.7567	0.102369	9.05685	9.18676	0.518	1.1106	60.129	0.00242634	0.00502641	0.00709905	2
47	MEX	2019	8355.14	9558.59	0.874097	0.00403752	0.0151705	1.54962	0.817298	0.557692	2.77705	0.0997968			0.541	1.1216	52.7065	0.00274052	0.00509471	0.00707353	2
48	MLT	2000	7.71827	10.5281	0.733108	0.00672559	0.0228839	0.396035	0.810945	0.842391	2.79294	0.25	1.98627	2.36772	0.388	1.2103	150.559		0.00912584	0.0246421	1
48	MLT	2001	10.0917	14.0151	0.720061	0.00679014	0.024189	0.365311	0.753356		2.81727	0.28125	2.30093	2.67881	0.451	1.1981	136.527	0.00120239	0.00979647	0.0246838	1
48	MLT	2002	17.0858	24.1526	0.707411	0.0061804	0.0250223	0.412006	0.740174	0.810811	2.84181	0.28125	3.02428	3.42183	0.494	1.1837	122.208	0.00196371	0.0105443	0.0239859	1
48	MLT	2003	21.7689	31.1267	0.699363	0.00553861	0.0250712	0.440077	0.755202	0.827027	2.86657	0.290625	3.2376	3.65672	0.508	1.1634	167.374	0.00195548	0.0112122	0.0238291	1
48	MLT	2004	25.7162	37.4934	0.685885	0.00463661	0.0229979	0.434679	0.740348	0.820896	2.89154	0.28125	3.21333	3.71322	0.532	1.1358	154.641	0.00191747	0.012016	0.0254122	1
48	MLT	2005	30.8147	47.8778	0.643611	0.00570005	0.0247768	0.520809	0.749226	0.794118	2.91672	0.25625	3.4724	4.00211	0.555	1.0919	207.201	0.00191214	0.0128235	0.0264761	1
48	MLT	2006	44.8601	73.3712	0.611413	0.00599506	0.0243614	0.623072	0.792337	0.838235	2.93308	0.25625	3.75705	4.4039	0.562	1.1531	215.64	0.00230339	0.013666	0.0277343	1
48	MLT	2007	58.4335	102.734	0.568782	0.00529767	0.023037	0.594637	0.787913	0.854369	2.94952	0.25	4.00442	4.73313	0.603	1.098	231.399	0.00281168	0.0144065	0.0284853	1
48	MLT	2008	46.9932	98.3385	0.477872	0.00424947	0.0286013	0.581366	0.781013	0.859223	2.96605	0.25	3.64234	4.80295	0.622	1.1799	183.735	0.00265307	0.0149729	0.0291193	1
48	MLT	2009	38.6712	65.96	0.586284	0.00455865	0.0298469	0.525866	0.769178	0.889952	2.98268	0.25	3.46023	4.31771	0.649	1.0744	246.678	0.00250124	0.0153832	0.0252036	1
48	MLT	2010	31.0307	48.7536	0.636481	0.00484699	0.0298916	0.475198	0.561636	0.913876	2.9994	0.28375	3.41467	4.09218	0.666	1.0848	238.731	0.00287195	0.0157296	0.0275236	1
48	MLT	2011	37.829	61.2117	0.618004	0.00402341	0.0260746	0.492064	0.425881	0.890995	3.01663	0.28375	3.50827	4.25051	0.684	1.0509	189.648	0.00329691	0.0161683	0.0292335	1
48	MLT	2012	62.0958	110.818	0.560338	0.00417073	0.0265648	0.465818	0.402528	0.890995	3.0341	0.28125	3.93479	4.8362	0.69	1.0012	147.945	0.00274396	0.0166191	0.0297254	1
48	MLT	2013	77.7812	145.744	0.533683	0.00450885	0.0273605	0.460909	0.401601	0.881517	3.05182	0.280313	4.09916	5.10662	0.695	1.014	156.668	0.00287421	0.0168531	0.0296804	1
48	MLT	2014	68.2522	118.14	0.577721	0.00599535	0.028675	0.369071	0.38744	0.822115	3.06978	0.280313	4.07689	4.87668	0.699	1.0435	134.241	0.0032966	0.017112	0.0297333	1
48	MLT	2015	75.8688	140.217	0.541083	0.00836586	0.0347798	0.458981	0.414169	0.846154	3.088	0.280313	4.15104	5.10223	0.702	0.993	151.793	0.00455407	0.0173188	0.0293289	1
48	MLT	2016	103.676	187.697	0.552359	0.00790799	0.0296844	0.581506	0.577333	0.850962	3.10648	0.283438	4.28376	5.07054	0.715	0.9635	153.852	0.00653165	0.0179201	0.0290172	1
48	MLT	2017	104.762	220.426	0.475272	0.00843872	0.0298318	0.384083	0.422388	0.879808	3.12522	0.283438	4.08029	5.22998	0.745	0.9503	97.1316	0.00640641	0.0185533	0.0300876	1
48	MLT	2018	124.313	235.997	0.526755	0.00871846	0.0302032	0.343953	0.464235	0.884615	3.14422	0.283438	4.31837	5.28473	0.751	0.8082	109.55	0.00689089	0.0188581	0.0307579	1
48	MLT	2019	118.455	221.685	0.53434	0.00927661	0.0314966	0.423374	0.448483	0.774038	3.1635	0.283438			0.756	0.7363	86.4693	0.00747857	0.0191449	0.0306413	1
49	MMR	2000	503.017	531.479	0.946448	0.00198246	0.00529637	2.00579	0.00678192	0.0271739	1.51569	0.15162	6.02143	6.10648	0.014	0.5047			0.00384197	0.016839	2
49	MMR	2001	581.253	609.454	0.953727	0.00239559	0.00426642	2.1642	0.00678192		1.53401	0.15286	6.27803	6.34668	0.014	0.533		5.73479e-09	0.00413136	0.0165205	2
49	MMR	2002	640.356	662.713	0.966264	0.00246634	0.00339609	2.59377	0.00530323	0.00540541	1.55256	0.150901	6.4712	6.52602	0.015	0.5515		1.0217e-08	0.00444245	0.0164414	2
49	MMR	2003	564.459	585.153	0.964635	0.00229047	0.00360387	2.39453	0.00530323	0.0108108	1.57132	0.150733	6.20861	6.25591	0.016	0.5985		5.93502e-07	0.00474873	0.0167071	2
49	MMR	2004	702.692	720.496	0.975288	0.00188062	0.00328559	3.24871	0.00530323		1.59032	0.151694	6.4421	6.47866	0.017	0.6474		5.57441e-07	0.00509308	0.0179393	2
49	MMR	2005	971.52	995.518	0.975894	0.00167827	0.00373847	3.977	0.00530323	0.0147059	1.60954	0.153958	6.67148	6.70278	0.02	0.7228		1.2269e-06	0.00543362	0.018674	2
49	MMR	2006	1207.24	1239.83	0.97371	0.00171336	0.00381191	4.18767	0.00530323	0.00980392	1.63308	0.158171	7.0483	7.08883	0.023	0.8083		3.05525e-06	0.00577213	0.0192853	2
49	MMR	2007	1296.86	1330.13	0.974986	0.00176563	0.00298545	3.86858	0.00530323	0.00970874	1.65696	0.161847	7.24949	7.28781	0.021	0.8542		3.72018e-06	0.00618508	0.0191427	2
49	MMR	2008	1464.71	1501.27	0.975652	0.00187974	0.00222286	3.11852	0.00530323		1.68119	0.16369	7.24226	7.28523	0.022	0.9161		3.88438e-06	0.00653093	0.0197931	2
49	MMR	2009	1696.31	1729.58	0.980765	0.00187775	0.0016998	3.87135	0.00530323	0.00956938	1.70577	0.165223	7.40868	7.44094	0.022	0.9561		4.13544e-06	0.00681449	0.0172766	2
49	MMR	2010	1828.69	1868.24	0.97883	0.0019496	0.00152177	3.39624	0.00530323	0.00956938	1.72538	0.165493	7.56107	7.59469	0.023	0.9836	238.218	4.69438e-06	0.00709016	0.0182603	2
49	MMR	2011	2024.08	2072.24	0.976761	0.00172061	0.00131244	2.84957	0.0156766	0.014218	1.73815	0.165103	7.57258	7.60692	0.032	0.9457	243.66	1.9106e-05	0.00746267	0.0193464	2
49	MMR	2012	2040.78	2101.33	0.971186	0.00149628	0.00152905	2.51147	0.0177174	0.0236967	1.75103	0.164602	7.53115	7.56565	0.05	0.9379	201.415	2.40886e-05	0.00783244	0.0194987	2
49	MMR	2013	2026.85	2086.72	0.971307	0.00142197	0.00182407	2.39031	0.0317051	0.056872	1.76399	0.164942	7.55566	7.59406	0.068	0.9813	192.105	2.6933e-05	0.00803776	0.0194636	2
49	MMR	2014	2149.24	2229.39	0.964049	0.00128521	0.00210116	2.12681	0.0850586	0.0625	1.77706	0.165615	7.66009	7.70619	0.155	0.9806	195.68	0.000105226	0.00826592	0.0192608	2
49	MMR	2015	2435.23	2533.59	0.961176	0.00114655	0.00243784	2.39961	0.11319	0.0769231	1.79021	0.167407	7.86378	7.91599	0.192	1.01	202.268	0.000140088	0.00843581	0.0184141	2
49	MMR	2016	2804.31	2971.11	0.943859	0.00149824	0.00291426	2.07838	0.193571	0.192308	1.80347	0.167713	7.99566	8.06625	0.266	1.0094	181.842	0.000183448	0.00893657	0.0177149	2
49	MMR	2017	3146.17	3338.16	0.942486	0.00150372	0.00283967	2.19265	0.195631	0.197115	1.81683	0.169462	8.10418	8.17676	0.265	1.0021	184.652	0.000353901	0.0093605	0.0171209	2
49	MMR	2018	3699.02	3899.78	0.94852	0.00167515	0.00274848	2.53508	0.104374	0.240385	1.83028	0.169761	8.22828	8.29027	0.293	0.8023	173.556	0.000441778	0.00958732	0.0174165	2
49	MMR	2019	3204.36	3359.79	0.95374	0.00175078	0.00249618	2.52728	0.0760556	0.225962	1.84383	0.168384			0.346	0.7928	153.555	0.000612106	0.00987001	0.0170159	2
50	MYS	2000	2179.76	2627.26	0.829669	0.0174407	0.0292972	1.64753	0.764427	0.673913	2.58731	0.0264404	7.81357	8.04634	0.289	0.6401	168.113		0.00429803	0.0223369	2
50	MYS	2001	1924.95	2290	0.840591	0.0155951	0.0246371	1.67011	0.753261		2.61509	0.026693	7.68643	7.87836	0.306	0.6565	174.589	0.00465596	0.00460606	0.0217691	2
50	MYS	2002	2119.16	2528.35	0.83816	0.0162114	0.0235007	1.62423	0.7428	0.67027	2.64317	0.0294476	7.76735	7.96184	0.319	0.6701	166.908	0.00504318	0.00492533	0.0217168	2
50	MYS	2003	2208.01	2616.96	0.843733	0.0176196	0.024168	1.674	0.72729	0.664865	2.67155	0.0288005	7.79877	7.99197	0.334	0.7216	165.029	0.00566931	0.00530784	0.0226775	2
50	MYS	2004	2516.54	3037.59	0.828465	0.016959	0.0246792	1.63703	0.71884	0.656716	2.70023	0.0288145	7.91481	8.129	0.361	0.7633	167.028	0.0074447	0.00565629	0.024202	2
50	MYS	2005	2613.2	3160.93	0.826718	0.0163081	0.0228996	1.63459	0.723017	0.686274	2.72922	0.028897	7.93563	8.14778	0.394	0.7964	164.634	0.00824705	0.00594481	0.025246	2
50	MYS	2006	2869.1	3447.56	0.83221	0.0162537	0.0226731	1.71072	0.708131	0.661765	2.75939	0.0270948	8.02656	8.24332	0.405	0.8352	166.429	0.0084212	0.0062372	0.0257947	2
50	MYS	2007	2969.98	3555.1	0.835414	0.0139909	0.0204912	1.67735	0.677421	0.665049	2.78989	0.0251773	8.04823	8.25933	0.428	0.8347	165.175	0.00905331	0.00664834	0.0248398	2
50	MYS	2008	3375.95	4063.55	0.830789	0.0167974	0.0207725	1.56982	0.579447	0.601942	2.82073	0.0264922	8.09791	8.31137	0.449	0.8808	164.142	0.0078069	0.00693392	0.0265785	2
50	MYS	2009	2237.29	2638.37	0.84798	0.0134207	0.0181599	1.56692	0.64477	0.602871	2.8519	0.0257191	7.7724	7.96024	0.459	0.8622	157.692	0.00938973	0.0071703	0.0224673	2
50	MYS	2010	2279.66	2661.49	0.856534	0.0129634	0.0172923	1.56099	0.634883	0.708134	2.88343	0.0260021	7.82437	8.00454	0.479	0.8776	152.272	0.00755585	0.00742617	0.0236269	2
50	MYS	2011	2443.94	2842.42	0.859809	0.0122716	0.0177755	1.54237	0.591106	0.687204	2.90449	0.0263461	7.96269	8.13136	0.5	0.9471	145.308	0.0079077	0.00775237	0.0246382	2
50	MYS	2012	2216.77	2558.04	0.86659	0.010222	0.0176007	1.43741	0.585318	0.677725	2.9257	0.0264313	7.89142	8.05149	0.533	0.9672	153.891	0.00807473	0.00807457	0.0245371	2
50	MYS	2013	2145.62	2460.24	0.872118	0.00968636	0.0178544	1.40248	0.583515	0.682464	2.94707	0.0244316	7.85565	8.0095	0.526	0.9764	146.596	0.0058324	0.00829377	0.0245252	2
50	MYS	2014	1390.98	1553.89	0.895164	0.00793867	0.0179722	1.45559	0.594507	0.764423	2.9686	0.0244712	7.43836	7.56874	0.541	0.9941	151.978	0.00616686	0.00848251	0.0241799	2
50	MYS	2015	1227.31	1402.33	0.875192	0.0101796	0.0178852	1.27142	0.617648	0.730769	2.99028	0.0251198	7.30457	7.46225	0.552	1.0338	155.024	0.00564155	0.00864961	0.022704	2
50	MYS	2016	1013.79	1160.67	0.873448	0.0107143	0.0185775	1.18975	0.624665	0.721154	3.01212	0.0251408	7.27518	7.43565	0.578	0.9721	152.057	0.0080203	0.00916479	0.0215276	2
50	MYS	2017	950.649	1093.08	0.869694	0.00931727	0.018904	1.16582	0.633787	0.745192	3.03413	0.0251408	7.37663	7.54458	0.611	1.0553	153.761	0.00858651	0.00951009	0.021795	2
50	MYS	2018	811.752	932.777	0.870253	0.00930319	0.0187247	1.0921	0.661479	0.716346	3.05629	0.0251408	7.45793	7.623	0.618	1.0214	155.92	0.00756571	0.00970607	0.0223488	2
50	MYS	2019	551.24	628.035	0.877723	0.00987924	0.0180382	1.04312	0.655951	0.711538	3.07861	0.0251408			0.633	1.0151	151.763	0.00783208	0.00998966	0.0220828	2
51	NGA	2000	754.978	758.4	0.995488	0.00395348	0.000572325	6.99811	0.607722	0.179348	1.45943	0.38429			0.051	0.6545	418.57		0.00399017	0.011898	2
51	NGA	2001	618.513	621.22	0.995644	0.00263212	0.000678518	10.0729	0.784541		1.48832	0.362331			0.052	0.6533	412.105	3.55423e-06	0.00428909	0.0117646	2
51	NGA	2002	807.42	809.378	0.997582	0.00384869	0.000520667	11.399	0.572932	0.12973	1.51778	0.37331			0.056	0.6862	390.441	8.43495e-06	0.0046175	0.0115616	2
51	NGA	2003	833.285	835.789	0.997004	0.00201563	0.000531923	12.8289	0.748707	0.102703	1.54783	0.38429			0.061	0.7157	381.405	2.14979e-05	0.00490999	0.0113932	2
51	NGA	2004	529.669	530.794	0.997881	0.00500392	0.000481434	8.2294	0.748707	0.0845771	1.57847	0.38429			0.073	0.761	337.618	2.59238e-05	0.00525319	0.0121083	2
51	NGA	2005	725.164	727.194	0.997209	0.00433512	0.000413179	8.48231	0.158178	0.230392	1.60972	0.39527			0.094	0.8024	312.067	0.000177597	0.00559384	0.0126211	2
51	NGA	2006	1633.68	1638.58	0.997009	0.0028866	0.000411819	9.9103	0.158178	0.181373	1.64159	0.404054			0.115	0.8516	302.9	0.000240384	0.00594318	0.0131896	2
51	NGA	2007	1131.74	1137.72	0.994742	0.00466514	0.000824515	5.32221	0.365175	0.194175	1.67409	0.40625			0.124	0.7989	247.467	0.000195423	0.00629501	0.0134518	2
51	NGA	2008	1715.19	1720.7	0.996798	0.00349344	0.000497139	8.13808	0.732358	0.213592	1.70723	0.39527			0.139	0.8485	279.341	0.000373211	0.00655886	0.013791	2
51	NGA	2009	1134.47	1138.82	0.996179	0.00365746	0.000679175	5.45441	0.347255	0.248804	1.73313	0.351351			0.15	0.7628	240.965	0.00032489	0.00676277	0.0119975	2
51	NGA	2010	2097.45	2111.57	0.993314	0.00669273	0.000999875	4.90132	0.07475	0.258373	1.75893	0.362331			0.159	0.8605	250.227	0.000420607	0.00695059	0.0129682	2
51	NGA	2011	3011.52	3040.81	0.990369	0.00577441	0.00120781	5.05816	0.0887205	0.270142	1.78164	0.37331			0.17	0.7978	207.357	0.000923597	0.00718925	0.0137592	2
51	NGA	2012	3291.15	3306.29	0.995422	0.00503304	0.000628879	7.20459	0.108852	0.255924	1.80465	0.38429			0.189	0.8722	208.332	0.00092968	0.00746129	0.0139592	2
51	NGA	2013	1975.51	1989.43	0.993003	0.0100957	0.00107354	3.68888	0.193856	0.265403	1.82795	0.38429			0.204	0.8494	205.882	0.000961311	0.007617	0.0137986	2
51	NGA	2014	2230.59	2246.03	0.993125	0.0093355	0.00108275	4.30684	0.18985	0.230769	1.85156	0.38429			0.215	0.9557	224.118	0.0021201	0.00779465	0.0137566	2
51	NGA	2015	1108.51	1115.24	0.993968	0.0117096	0.00096716	3.32039	0.506575	0.211538	1.87547	0.38429			0.227	0.9778	232.818	0.00210049	0.00792904	0.013556	2
51	NGA	2016	716.644	721.097	0.993825	0.0118734	0.000991902	3.1787	0.115162	0.177885	1.89969	0.38429			0.273	1.0665	247.67	0.00282203	0.00824898	0.0132967	2
51	NGA	2017	938.322	944.808	0.993135	0.0118647	0.00110566	3.42355	0.248794	0.168269	1.92423	0.38429			0.296	1.0879	237.419	0.00307521	0.00856199	0.0136123	2
51	NGA	2018	1273.67	1284.86	0.991288	0.0113924	0.00151647	3.84787	0.536122	0.173077	1.94907	0.38429			0.311	1.1374	231.066	0.00328651	0.00867049	0.0139053	2
51	NGA	2019	1328.85	1342.52	0.989813	0.0123082	0.00158626	3.88152	0.535574	0.163462	1.97425	0.38429			0.308	1.0951	245.263	0.00338355	0.00886409	0.0139001	2
52	NLD	2000	7130.18	9169.93	0.777561	0.032749	0.0204113	1.73295	0.60853	0.994565	3.14257	0.302932	8.82817	9.10969	0.505	0.9392	76.924		0.0168233	0.0463163	1
52	NLD	2001	7191.21	9171.64	0.78407	0.0349917	0.0188094	1.73499	0.588588		3.15517	0.298815	8.8376	9.11414	0.518	0.8742	76.6491	0.0161692	0.0182205	0.0459763	1
52	NLD	2002	7842.16	10052.7	0.780106	0.035258	0.0177882	1.68552	0.584641	0.989189	3.16783	0.300711	8.91473	9.19537	0.559	0.8721	74.2189	0.0214464	0.0196785	0.0444162	1
52	NLD	2003	9606.47	12211.4	0.786682	0.0353926	0.0187638	1.74408	0.597409	0.972973	3.18054	0.323193	9.12104	9.39527	0.588	0.8158	71.2793	0.0226886	0.0209286	0.0437586	1
52	NLD	2004	9977.55	12869.2	0.775303	0.0344035	0.0187208	1.60417	0.603376	0.985075	3.19329	0.333975	9.15391	9.44848	0.624	0.8672	72.6684	0.024251	0.0221837	0.0462617	1
52	NLD	2005	10457.3	13523.1	0.773295	0.0343956	0.0182675	1.63492	0.59883	0.985294	3.2061	0.329088	9.19038	9.48633	0.659	0.8513	71.1461	0.0278669	0.0234155	0.0485663	1
52	NLD	2006	11379.3	14598.3	0.779493	0.0326553	0.0177769	1.63818	0.581375	0.970588	3.21896	0.316884	9.27164	9.56251	0.685	0.8326	69.7648	0.0287891	0.024646	0.0511998	1
52	NLD	2007	12752.1	16819.3	0.758182	0.0308916	0.017902	1.49505	0.581059	0.975728	3.23188	0.313922	9.38338	9.70284	0.703	0.8591	68.3207	0.0280248	0.0257073	0.0519061	1
52	NLD	2008	12904	17488.1	0.737875	0.0297009	0.0172963	1.38033	0.538999	0.970874	3.24484	0.315936	9.38975	9.74381	0.716	0.8736	66.8078	0.0270054	0.026413	0.0526615	1
52	NLD	2009	12008.8	16032.8	0.749014	0.0332641	0.0178825	1.3206	0.559353	0.971292	3.25785	0.312689	9.31506	9.65074	0.722	0.898	51.8304	0.0266209	0.0269364	0.0465191	1
52	NLD	2010	10927.9	14696.7	0.743563	0.0292845	0.0196786	1.36211	0.550127	0.971292	3.27092	0.303172	9.35199	9.68621	0.721	0.8963	37.7307	0.0301771	0.0273812	0.0512385	1
52	NLD	2011	10829.6	15375.8	0.704326	0.027066	0.0202959	1.18449	0.525103	0.971564	3.28468	0.298339	9.36081	9.7462	0.733	0.9313		0.0267719	0.0280209	0.0544961	1
52	NLD	2012	10261.5	14473.3	0.708992	0.0257086	0.0207671	1.17127	0.512304	0.962085	3.2985	0.299822	9.30799	9.68377	0.744	0.908		0.0251335	0.0286027	0.0551599	1
52	NLD	2013	10832.4	15043.9	0.720055	0.0238338	0.019429	1.22869	0.502591	0.957346	3.31238	0.308222	9.37225	9.73729	0.75	0.9339		0.0241548	0.0289618	0.0551331	1
52	NLD	2014	10477.3	14461.6	0.724493	0.0247303	0.0200391	1.22366	0.527292	0.956731	3.32632	0.310181	9.33026	9.69139	0.744	0.9663		0.0218476	0.0293654	0.0555134	1
52	NLD	2015	9535.02	13307.5	0.716516	0.0222173	0.0229985	1.27095	0.554115	0.966346	3.34031	0.309474	9.20104	9.58386	0.756	1.0111		0.0226836	0.0296176	0.0557585	1
52	NLD	2016	9977.95	13692.8	0.7287	0.0228533	0.0216917	1.28376	0.556788	0.985577	3.35436	0.305316	9.23504	9.59356	0.766	1.0227		0.0200869	0.0303994	0.0558336	1
52	NLD	2017	10798.8	14781.3	0.730572	0.0200837	0.0213157	1.33491	0.559946	0.985577	3.36848	0.307989	9.30502	9.66128	0.787	1.0245		0.0212987	0.0311186	0.0573083	1
52	NLD	2018	11442.4	15821.9	0.723199	0.0189547	0.0208341	1.33794	0.556188	0.990385	3.38265	0.303237	9.37733	9.75496	0.786	0.9627		0.0184553	0.0314714	0.0581637	1
52	NLD	2019	11202.2	15443.9	0.725346	0.0154418	0.0210123	1.32319	0.566384	0.980769	3.39688	0.300297			0.794	1.0065		0.0176826	0.0318899	0.0587644	1
53	NOR	2000	719.952	858.535	0.838583	0.0303341	0.0202949	1.25659	0.479483	0.847826	3.34156	0.0240661	6.50124	6.76673	0.487	0.9284	170.83		0.0119742	0.0302111	1
53	NOR	2001	699.833	841.826	0.831328	0.0305711	0.0198751	1.19097	0.529967		3.3642	0.0241209	6.45587	6.74447	0.526	0.9156	177.505	0.0194138	0.0128573	0.0299696	1
53	NOR	2002	729.608	883.086	0.826203	0.0301267	0.0173369	1.07363	0.545146	0.848649	3.38699	0.0240387	6.48744	6.79445	0.562	0.9098	177.159	0.022268	0.0139401	0.0292092	1
53	NOR	2003	833.927	1019.13	0.818275	0.0288836	0.0173504	1.0093	0.527401	0.881081	3.40994	0.0238471	6.61395	6.9419	0.596	0.926	167.945	0.023538	0.0148185	0.0289746	1
53	NOR	2004	983.341	1196	0.822193	0.0282668	0.0180632	1.01731	0.477772	0.900498	3.43304	0.0237923	6.80309	7.09882	0.623	0.9669	175.202	0.0224397	0.0157684	0.0306814	1
53	NOR	2005	1287.67	1552.34	0.829502	0.0264699	0.0180045	1.12607	0.46096	0.911765	3.4563	0.0236007	7.10295	7.36192	0.651	0.9438	181.538	0.023176	0.016712	0.0321485	1
53	NOR	2006	1589.15	1920.86	0.827313	0.0264453	0.0183056	1.14709	0.459537	0.857843	3.47972	0.0234911	7.30189	7.56433	0.664	0.945	185.45	0.0218509	0.0176127	0.0337929	1
53	NOR	2007	1818.35	2257.59	0.805442	0.0253686	0.0169414	1.13791	0.48618	0.878641	3.5033	0.0233433	7.4105	7.7296	0.682	0.9473	182.223	0.0229889	0.0183601	0.0341686	1
53	NOR	2008	2563.19	3219.62	0.796115	0.0220318	0.017901	1.15689	0.506361	0.88835	3.52703	0.023138	7.73901	8.0881	0.695	0.9993	184.425	0.0229764	0.0189097	0.0348041	1
53	NOR	2009	2229.09	2769.73	0.804804	0.0215442	0.0173679	1.16515	0.56178	0.92823	3.55093	0.0228581	7.6299	7.94852	0.7	0.957	174.99	0.0202868	0.019271	0.0306743	1
53	NOR	2010	2836.92	3495.9	0.811497	0.0151463	0.0170948	1.36652	0.522091	0.92823	3.57499	0.0226041	7.90739	8.17968	0.705	0.9745	169.058	0.0201202	0.0195576	0.0338309	1
53	NOR	2011	2801.62	3512.17	0.797691	0.0160794	0.0166942	1.23447	0.452987	0.938389	3.58464	0.022396	7.86832	8.18564	0.709	0.9378	166.905	0.0141603	0.0200454	0.0362122	1
53	NOR	2012	2766.73	3568.46	0.77533	0.0172234	0.0174142	1.06326	0.448823	0.92891	3.59433	0.022229	7.81857	8.1925	0.715	0.9485	165.613	0.0152191	0.0205302	0.036818	1
53	NOR	2013	3779.43	4797.62	0.787773	0.0179541	0.0176565	1.32086	0.466886	0.947867	3.60404	0.0221238	8.18109	8.50738	0.71	0.9562	146.394	0.0163714	0.0207622	0.0365696	1
53	NOR	2014	3554.22	4517.53	0.786761	0.0174317	0.0178538	1.27635	0.486234	0.927885	3.61377	0.0221354	8.13044	8.448	0.713	0.9882	138.837	0.0172899	0.0209885	0.036599	1
53	NOR	2015	3107.78	4009.05	0.77519	0.015937	0.0192232	1.36285	0.533277	0.923077	3.62353	0.0221019	7.98248	8.32215	0.712	1.0011	125.686	0.0168757	0.0211866	0.0365404	1
53	NOR	2016	3853.93	4798.17	0.803207	0.0162657	0.0193593	1.52542	0.550995	0.927885	3.63332	0.0220493	8.24375	8.51777	0.718	1.0107	107.134	0.0155064	0.0217815	0.0361853	1
53	NOR	2017	4983.08	6176.22	0.806817	0.0157582	0.0188296	1.73389	0.480802	0.961538	3.64313	0.0219512	8.50108	8.76648	0.718	1.0133	113.686	0.0156733	0.0223643	0.0371239	1
53	NOR	2018	5448.36	6805.17	0.800621	0.0147067	0.0188195	1.70973	0.448068	0.966346	3.65298	0.0219992	8.57915	8.86305	0.718	0.9663	110.742	0.0152053	0.0225749	0.0377806	1
53	NOR	2019	4905.46	6164.79	0.795721	0.0143104	0.0195212	1.50579	0.468637	0.971154	3.66284	0.021967			0.729	1.0153	110.513	0.0144126	0.0229066	0.0379069	1
54	NZL	2000	929.752	1063.39	0.874331	0.0213042	0.013869	1.59352	0.266297	0.945652	3.27041	0.0569671	6.88668	7.04758	0.436	0.7584	181.976		0.0015809	0.00460642	1
54	NZL	2001	901.768	1028.33	0.876924	0.0205829	0.0128208	1.56097	0.256339		3.2724	0.0569671	6.85381	7.01065	0.465	0.7811	190.15	0.0113426	0.00169249	0.00453966	1
54	NZL	2002	881.796	1022.74	0.862189	0.0216078	0.0119073	1.44125	0.255252	0.940541	3.27439	0.0180776	6.82121	6.99924	0.482	0.7813	180.331	0.0121605	0.00181205	0.00450369	1
54	NZL	2003	1050.29	1201.76	0.873962	0.0217342	0.011071	1.56947	0.27755	0.956757	3.27638	0.0157609	6.99785	7.15996	0.499	0.8167	182.636	0.0131727	0.00193233	0.00454841	1
54	NZL	2004	1251.64	1443.78	0.86692	0.0212497	0.0112857	1.42669	0.276658	0.975124	3.27837	0.0159508	7.16804	7.33975	0.53	0.8519	190.459	0.0134421	0.0020636	0.00482494	1
54	NZL	2005	1308.89	1536.45	0.851897	0.0206188	0.0111798	1.33091	0.265441	0.970588	3.28037	0.0161407	7.18488	7.37573	0.555	0.8364	180.168	0.0133278	0.00219241	0.00500214	1
54	NZL	2006	1307.61	1521.22	0.859578	0.0191245	0.011323	1.39473	0.256836	0.97549	3.26479	0.0151532	7.20658	7.39122	0.584	0.8451	193.855	0.014227	0.00232258	0.00517966	1
54	NZL	2007	1743.96	2001.52	0.871318	0.0171321	0.0105829	1.47821	0.251618	0.966019	3.24927	0.0163685	7.4915	7.65883	0.62	0.8667	193.158	0.0133412	0.0024527	0.00518563	1
54	NZL	2008	2054.5	2455.53	0.836681	0.0173799	0.0121117	1.38005	0.245663	0.980583	3.23384	0.0172041	7.64975	7.86395	0.633	0.855	190.634	0.0123402	0.00255362	0.00534614	1
54	NZL	2009	1811.48	2081.9	0.870111	0.0175361	0.0106621	1.54996	0.224313	0.995215	3.21847	0.0178877	7.5313	7.70555	0.654	0.8701	184.288	0.0138518	0.0026338	0.0046934	1
54	NZL	2010	2467.03	2833.93	0.870534	0.0167823	0.0111285	1.67438	0.222283	0.985646	3.20318	0.018951	7.83777	8.01734	0.657	0.8701	188.299	0.0141095	0.00271431	0.0049856	1
54	NZL	2011	2871.52	3331.59	0.861907	0.0149185	0.0112511	1.51521	0.21858	1	3.22522	0.0178877	8.02059	8.21603	0.67	0.8667	176.217	0.0136323	0.00281742	0.00525957	1
54	NZL	2012	2729.14	3226.16	0.84594	0.0139037	0.0120399	1.42813	0.224889	0.985782	3.24741	0.0193308	7.97926	8.18927	0.681	0.9099	177.957	0.0121801	0.00291761	0.0053005	1
54	NZL	2013	3578.67	4075.56	0.878079	0.0136254	0.0106332	1.74845	0.200839	0.981043	3.26975	0.020774	8.17618	8.35294	0.681	0.9328	182.434	0.0115094	0.00297688	0.00526525	1
54	NZL	2014	3568.91	4190.98	0.851568	0.0136828	0.011058	1.49481	0.184721	0.990385	3.29224	0.022407	8.13996	8.35167	0.693	0.9892	169.094	0.0114453	0.00303606	0.0052262	1
54	NZL	2015	3055.52	3574.17	0.854889	0.0132647	0.0114088	1.51372	0.209114	0.990385	3.31489	0.0181535	7.95603	8.16372	0.705	1.0104	168.868	0.0116578	0.00309049	0.00505757	1
54	NZL	2016	3379.5	3841.71	0.879688	0.0128072	0.0111136	1.68463	0.188011	0.990385	3.3377	0.0205461	8.04398	8.221	0.722	1.0003	171.016	0.0114739	0.00323109	0.00493249	1
54	NZL	2017	4141.46	4702.18	0.880752	0.0119807	0.0114706	1.83809	0.168949	0.990385	3.36066	0.0186472	8.21952	8.39405	0.742	0.9813	168.285	0.0112319	0.00335051	0.0050002	1
54	NZL	2018	4489.86	5151.1	0.871632	0.0114111	0.0124641	1.79396	0.169446	0.985577	3.38378	0.0196916	8.27446	8.46316	0.721	1.0189	165.701	0.0106628	0.00340886	0.0051166	1
54	NZL	2019	4449.23	5086.55	0.874705	0.0120097	0.0128291	1.78535	0.167079	0.990385	3.40706	0.020736			0.712	1.021	161.166	0.0102544	0.00347908	0.00507608	1
55	PAK	2000	285.858	299.895	0.953195	0.00580886	0.0060887	0.863081	0.10294	0.217391	1.55013	0.402657			0.076	0.6215			0.00409018	0.0129851	2
55	PAK	2001	257.474	271.609	0.947955	0.0056335	0.0063163	0.87798	0.102497		1.60251	0.406029			0.077	0.6207		7.65927e-05	0.00438888	0.012721	2
55	PAK	2002	292.561	307.073	0.952741	0.00569611	0.00581463	0.927529	0.100319	0.210811	1.65667	0.404992			0.088	0.6299		0.000145199	0.00473355	0.0126146	2
55	PAK	2003	300.888	316.107	0.951856	0.0055504	0.00441599	0.909411	0.110838	0.210811	1.71179	0.404603			0.102	0.6529	263.516	0.00028715	0.00503541	0.0127107	2
55	PAK	2004	281.157	296.877	0.947049	0.00539532	0.00473912	0.798539	0.0934547	0.154229	1.7552	0.393187			0.11	0.7012	249.16	0.000342144	0.00538731	0.0136347	2
55	PAK	2005	329.864	352.107	0.936829	0.00496152	0.00527113	0.746982	0.0807916	0.264706	1.79972	0.391371			0.117	0.7181	254.286	0.000341649	0.00574133	0.0141974	2
55	PAK	2006	259.341	277.063	0.936036	0.00491531	0.00475576	0.678568	0.0767462	0.348039	1.79762	0.393317			0.128	0.7268	225.055	0.000322499	0.00609583	0.0147528	2
55	PAK	2007	388.376	418.804	0.927345	0.00493667	0.00499008	0.572564	0.0894604	0.31068	1.79551	0.391501			0.141	0.7543	231.95	0.000334241	0.0064823	0.0148549	2
55	PAK	2008	388.395	421.284	0.921931	0.00430575	0.00460944	0.617784	0.0914307	0.296117	1.79341	0.382161			0.153	0.7882	236.21	0.000345567	0.0067797	0.0153152	2
55	PAK	2009	552.976	598.097	0.924559	0.00404399	0.00441236	0.619468	0.099259	0.301435	1.7913	0.381642			0.165	0.8522	232.603	0.000322931	0.00702113	0.0133495	2
55	PAK	2010	598.416	644.81	0.928051	0.00441811	0.00426548	0.618116	0.099533	0.296651	1.7892	0.381253			0.17	0.864	248.734	0.000323519	0.00725933	0.0143194	2
55	PAK	2011	1481.85	1605.02	0.923255	0.00437512	0.00434786	0.686942	0.109396	0.28436	1.78712	0.390463			0.18	0.9135	218.937	0.000353449	0.00755998	0.0152309	2
55	PAK	2012	972.683	1056.1	0.921015	0.00398398	0.00455162	0.647626	0.0954042	0.260664	1.78505	0.392279			0.194	0.9122	210.406	0.000354385	0.00784927	0.0153887	2
55	PAK	2013	960.555	1032.74	0.930107	0.00365947	0.0038775	0.726842	0.104	0.260664	1.78299	0.395263			0.206	0.9952	230.675	0.000358558	0.00800256	0.0152644	2
55	PAK	2014	827.982	882.149	0.938597	0.00355821	0.00374935	0.75797	0.102473	0.278846	1.78093	0.394873			0.214	0.9978	223.552	0.000365947	0.00818468	0.015123	2
55	PAK	2015	809.786	855.337	0.946745	0.0033219	0.00395074	0.731244	0.0939321	0.288462	1.77888	0.394355			0.21	0.991	229.818	0.000391403	0.00833564	0.0146389	2
55	PAK	2016	722.194	762.181	0.947536	0.00407755	0.00444469	0.668816	0.0907404	0.274038	1.77684	0.402008			0.254	1.0112	226.492	0.000411431	0.00871127	0.0142971	2
55	PAK	2017	698.454	742.17	0.941096	0.00346502	0.00456063	0.62533	0.101413	0.298077	1.77481	0.404862			0.277	1.0525	225.626	0.000561887	0.0090491	0.0144884	2
55	PAK	2018	1059.25	1133.18	0.934756	0.00308568	0.00485517	0.636908	0.103002	0.288462	1.77278	0.404213			0.281	1.0474	219.483	0.000531535	0.00919763	0.0148142	2
55	PAK	2019	758.188	807.704	0.938694	0.00298196	0.00462767	0.724686	0.102086	0.278846	1.77076	0.396041			0.278	1.0745	222.936	0.000526753	0.00941709	0.0146294	2
56	PER	2000	160.282	172.478	0.929288	0.0093536	0.0105871	0.933178	0.0774228	0.646739	2.60804	0.0352914	5.11621	5.18484	0.162	0.5702	267.721		0.00227836	0.00578167	2
56	PER	2001	154.521	165.999	0.930854	0.00896128	0.01057	0.97692	0.088203		2.64082	0.0355562	5.086	5.15223	0.182	0.5662	201.086	0.000708887	0.00244157	0.00570865	2
56	PER	2002	163.716	175.643	0.932097	0.00877944	0.0103795	0.996553	0.0688152	0.540541	2.67401	0.0358211	5.14415	5.20836	0.19	0.5998	185.948	0.000803554	0.00262377	0.00567467	2
56	PER	2003	185.223	199.095	0.930325	0.00849349	0.0102099	1.04699	0.0708852	0.578378	2.70762	0.0360859	5.27652	5.34244	0.206	0.614	190.161	0.00101842	0.00278456	0.00569049	2
56	PER	2004	251.211	271.046	0.92682	0.00877897	0.0100304	1.1741	0.0609968	0.606965	2.74165	0.0363508	5.59186	5.66252	0.228	0.6152	192.286	0.00119758	0.00297528	0.00600392	2
56	PER	2005	332.438	361.09	0.920651	0.0089245	0.0107088	1.26487	0.0531372	0.539216	2.77611	0.0366156	5.87947	5.95603	0.247	0.6522	199.693	0.0015012	0.00316922	0.00621875	2
56	PER	2006	430.74	469.294	0.917847	0.00950149	0.0116572	1.41007	0.0365984	0.54902	2.757	0.0368805	6.16855	6.248	0.272	0.7067	202.943	0.00184737	0.00336777	0.00645759	2
56	PER	2007	495.663	544.125	0.910937	0.0091269	0.0124802	1.27258	0.03744	0.582524	2.73803	0.0371453	6.34498	6.42901	0.306	0.7236	199.449	0.00239438	0.00355683	0.00650597	2
56	PER	2008	541.133	589.026	0.91869	0.00938895	0.0120095	1.32469	0.0478018	0.616505	2.71919	0.0374102	6.29671	6.37534	0.338	0.7831	192.262	0.00279009	0.00370078	0.00667878	2
56	PER	2009	576.341	614.497	0.937907	0.00991695	0.0112444	1.5083	0.0619062	0.626794	2.70047	0.037675	6.32236	6.38403	0.358	0.7995	183.334	0.00294813	0.00381113	0.00582808	2
56	PER	2010	710.948	759.414	0.93618	0.00966809	0.0108107	1.47873	0.0524841	0.641148	2.68189	0.0379398	6.54367	6.60852	0.374	0.8374	181.536	0.00344812	0.00392924	0.00623679	2
56	PER	2011	949.73	1022.53	0.928808	0.00884617	0.0101952	1.52881	0.0514726	0.63981	2.69886	0.0382047	6.81556	6.88433	0.399	0.872	170.451	0.00348148	0.00407205	0.00660931	2
56	PER	2012	1042.57	1117.76	0.932735	0.00895726	0.0112885	1.51027	0.0573937	0.654028	2.71594	0.03847	6.87979	6.94539	0.405	0.9226	174.531	0.00337924	0.00422117	0.00665673	2
56	PER	2013	979.939	1051.02	0.932367	0.00898637	0.0108428	1.45557	0.0615403	0.649289	2.73312	0.0364993	6.80246	6.86599	0.41	0.9481	165.891	0.00351125	0.00430943	0.00658428	2
56	PER	2014	896.389	956.795	0.936866	0.00905002	0.011069	1.59661	0.068143	0.673077	2.75041	0.0345286	6.69551	6.75419	0.421	0.979	161.827	0.00361654	0.00438613	0.00657028	2
56	PER	2015	805.463	857.297	0.939538	0.00864141	0.0112109	1.52157	0.0716285	0.673077	2.76781	0.0325581	6.56877	6.62388	0.433	0.9902	153.481	0.00369717	0.00446979	0.00645873	2
56	PER	2016	882.355	934.796	0.943901	0.00862851	0.0113777	1.57395	0.0568293	0.682692	2.78533	0.0296732	6.64744	6.69761	0.455	1.0308	151.848	0.00392853	0.00465496	0.00636196	2
56	PER	2017	1091.14	1154.31	0.945273	0.00870151	0.0110387	1.72034	0.0463205	0.668269	2.80295	0.0293502	6.82577	6.87451	0.484	1.0372	150.476	0.00435312	0.00481278	0.00648691	2
56	PER	2018	1215.08	1288.27	0.943185	0.00878781	0.0107781	1.71915	0.0483875	0.682692	2.82068	0.0297996	6.90822	6.96053	0.499	1.1194	145.761	0.00479055	0.00487679	0.00665526	2
56	PER	2019	1203.74	1274.54	0.944451	0.0085671	0.0108664	1.68592	0.0507638	0.701923	2.83853	0.0279705			0.494	1.1654	139.93	0.00526833	0.00494543	0.00664022	2
57	PHL	2000	317.915	335.823	0.946675	0.00445854	0.0136045	1.48674	0.814419	0.559783	2.4447	0.16883	6.40313	6.49239	0.135	0.6993	189.241		0.00338934	0.0128582	2
57	PHL	2001	281.488	300.085	0.938028	0.00445177	0.0141384	1.3318	0.804251		2.46006	0.167153	6.24473	6.34386	0.146	0.7274	187.689	0.000112534	0.00364588	0.0126092	2
57	PHL	2002	287.447	308.556	0.931588	0.00521199	0.0147868	1.21412	0.825885	0.486486	2.47551	0.16551	6.33906	6.44208	0.159	0.7494	192.158	0.000192863	0.00389653	0.0126595	2
57	PHL	2003	314.481	339.797	0.925497	0.00541273	0.0159384	1.25968	0.81807	0.52973	2.49105	0.166683	6.39527	6.5028	0.169	0.773	191.093	0.000253181	0.00416493	0.0130511	2
57	PHL	2004	328.887	357.711	0.919423	0.00635641	0.0161193	1.19387	0.830982	0.41791	2.5067	0.171714	6.47459	6.58863	0.183	0.7961	194.552	0.000283823	0.00445014	0.0140306	2
57	PHL	2005	356.49	390.675	0.912497	0.00704589	0.0151337	1.17263	0.814819	0.490196	2.52244	0.167857	6.54146	6.65475	0.185	0.8107	197.037	0.000343096	0.00470559	0.014522	2
57	PHL	2006	552.326	595.61	0.927328	0.00815259	0.0134613	1.36637	0.786595	0.5	2.5391	0.172888	6.67123	6.78604	0.198	0.8412	195.726	0.000404476	0.00496397	0.0150365	2
57	PHL	2007	689.693	738.117	0.934396	0.00824741	0.012113	1.37899	0.787518	0.509709	2.55587	0.177416	7.17196	7.25068	0.218	0.8915	203.825	0.000486709	0.0052677	0.015005	2
57	PHL	2008	759.035	807.727	0.939718	0.00724984	0.0114216	1.52434	0.775685	0.524272	2.56857	0.182782	7.41157	7.49297	0.238	0.9288	199.042	0.000512989	0.00550581	0.0155744	2
57	PHL	2009	669.416	712.769	0.939176	0.00741803	0.0106806	1.37834	0.79586	0.502392	2.57998	0.184459	7.38376	7.4568	0.262	0.9257	186.335	0.000652486	0.00570522	0.0137281	2
57	PHL	2010	874.126	937.381	0.932519	0.00290456	0.0105086	1.39693	0.731343	0.45933	2.59143	0.177751	7.83864	7.913	0.296	0.9159	192.406	0.00185451	0.00589501	0.0147333	2
57	PHL	2011	819.121	878.387	0.932528	0.00568378	0.0099913	1.24806	0.65267	0.488152	2.60487	0.182782	7.92827	8.00883	0.316	0.9529	181.08	0.000842323	0.00614723	0.015524	2
57	PHL	2012	673.096	717.789	0.937735	0.00534049	0.00958834	1.17581	0.731368	0.540284	2.61837	0.187142	8.00132	8.06988	0.335	0.9862	182.54	0.00175061	0.00639626	0.0156955	2
57	PHL	2013	602.002	639.284	0.941681	0.00554812	0.00951706	1.17647	0.689127	0.535545	2.63195	0.187477	7.96127	8.02496	0.339	0.9887	183.624	0.00174634	0.00653347	0.0157883	2
57	PHL	2014	615.519	653.099	0.942458	0.00556371	0.00958352	1.19798	0.704266	0.548077	2.64559	0.187477	8.04678	8.11314	0.353	1.0079	181.645	0.0019252	0.00670595	0.015515	2
57	PHL	2015	521.688	560.538	0.930691	0.00349171	0.0107295	0.949511	0.758748	0.543269	2.65931	0.187477	7.91726	7.98416	0.364	1.0071	190.677	0.00205301	0.00684388	0.0147285	2
57	PHL	2016	515.258	552.313	0.932908	0.00459532	0.0111591	0.987828	0.767552	0.586538	2.67309	0.187477	7.88325	7.9531	0.381	0.9849	183.848	0.00136875	0.00721185	0.0142119	2
57	PHL	2017	629.732	679.377	0.926926	0.0041317	0.0120084	1.00373	0.788759	0.600962	2.68695	0.187477	8.06388	8.13847	0.398	1.0187	171.962	0.00191166	0.00750942	0.0142059	2
57	PHL	2018	688.416	748.604	0.9196	0.00365282	0.0125411	0.8909	0.807922	0.567308	2.70088	0.187477	8.14512	8.22771	0.414	1.0161	170.719	0.00182208	0.0076741	0.0144666	2
57	PHL	2019	690.139	749.001	0.921412	0.00413561	0.0125981	0.860857	0.811858	0.610577	2.71488	0.187477			0.456	1.0138	153.538	0.00157169	0.00789499	0.0142227	2
58	POL	2000	378.53	467.985	0.808852	0.0149885	0.0122848	0.758604	0.477929	0.728261	3.0187	0.456855	5.94717	6.21812	0.287	0.9325	159.179		0.0147841	0.039411	2
58	POL	2001	437.992	533.471	0.821023	0.016072	0.012359	0.76727	0.492452		3.03833	0.443501	6.13585	6.39948	0.304	0.9413	163.133	0.00148396	0.0158961	0.0393662	2
58	POL	2002	542.183	676.602	0.801332	0.0155154	0.0123991	0.7401	0.507389	0.691892	3.05808	0.424761	6.24507	6.53983	0.345	0.9111	159.906	0.00339923	0.0172292	0.0383705	2
58	POL	2003	652.225	821.575	0.793872	0.0149544	0.0131464	0.850987	0.512461	0.713513	3.07796	0.411018	6.49788	6.81221	0.364	0.8797	148.332	0.00385867	0.0183369	0.0382376	2
58	POL	2004	752.171	930.764	0.808122	0.0149479	0.0128378	0.900626	0.533661	0.731343	3.09797	0.411648	6.70665	6.97379	0.412	0.9451	151.722	0.00486466	0.0196235	0.0408388	2
58	POL	2005	1095.02	1382.14	0.792267	0.0142013	0.0129726	0.902312	0.544142	0.72549	3.11811	0.396337	7.01772	7.30519	0.433	0.8857	139.31	0.0058013	0.0209403	0.0427482	2
58	POL	2006	1076.58	1382.08	0.77896	0.0131859	0.0136682	0.859395	0.557438	0.715686	3.14026	0.403761	7.04389	7.35484	0.491	0.8627	139.084	0.00633094	0.0221812	0.0450616	2
58	POL	2007	1460.06	1866.51	0.782244	0.0124927	0.0135505	0.885465	0.562236	0.737864	3.16256	0.385969	7.26595	7.56363	0.517	0.9262	132.543	0.00640836	0.0233028	0.0455298	2
58	POL	2008	1775.06	2320.23	0.765038	0.0123408	0.0140173	0.821589	0.575518	0.747573	3.18502	0.393177	7.46606	7.80295	0.526	0.9306	128.366	0.00663736	0.0240668	0.0462402	2
58	POL	2009	1504.76	1904.52	0.790099	0.0127971	0.0141974	0.85939	0.591712	0.789474	3.20764	0.393953	7.3153	7.60351	0.541	0.9584	116.484	0.00727736	0.0245651	0.0404463	2
58	POL	2010	1762.67	2257.37	0.780849	0.0106271	0.015564	0.865892	0.581354	0.813397	3.23042	0.353565	7.51572	7.80587	0.547	0.9124	120.086	0.00797514	0.0249794	0.0449959	2
58	POL	2011	2053.97	2640.18	0.777967	0.00966912	0.0136456	0.925934	0.561582	0.78673	3.25402	0.362407	7.61304	7.926	0.564	0.9327	114.495	0.00658348	0.0255766	0.0484548	2
58	POL	2012	2473.75	3196.62	0.773864	0.0100519	0.0134295	0.980398	0.549642	0.791469	3.27801	0.35677	7.79624	8.12007	0.576	0.9606	109.815	0.00602483	0.0262529	0.0493828	2
58	POL	2013	2870.29	3659.69	0.784299	0.00988582	0.0136961	1.01555	0.551801	0.805687	3.30241	0.352438	7.97853	8.28359	0.601	0.952	109.998	0.00631757	0.026549	0.0491518	2
58	POL	2014	2930.44	3815.12	0.768113	0.00929131	0.0144025	0.954258	0.553821	0.8125	3.32721	0.356903	7.98332	8.31894	0.619	1.0177	119.935	0.00658382	0.0268365	0.0491236	2
58	POL	2015	2543.74	3406.43	0.746749	0.00982577	0.0172511	0.841199	0.561003	0.798077	3.35244	0.355564	7.87538	8.22701	0.617	0.9651	102.213	0.00631781	0.0271068	0.0489944	2
58	POL	2016	2218.24	2916.87	0.760485	0.0101302	0.0169358	0.9011	0.558038	0.798077	3.3781	0.352918	7.71284	8.05655	0.632	1.0172	106.978	0.00720236	0.0279442	0.048416	2
58	POL	2017	2425.06	3131.77	0.774341	0.00950814	0.0168812	0.928867	0.552312	0.764423	3.4042	0.356217	7.78359	8.10647	0.643	1.062	99.9717	0.00769746	0.0287408	0.0497509	2
58	POL	2018	2476.71	3293.25	0.752055	0.00968842	0.0180768	0.933687	0.540576	0.788462	3.43075	0.359571	7.84045	8.21325	0.651	1.0261	89.8403	0.00737277	0.0290176	0.0504628	2
58	POL	2019	2522.78	3321.19	0.759603	0.00979929	0.0179117	1.01731	0.548181	0.807692	3.45776	0.361145			0.656	1.0149	92.1169	0.00779297	0.0294477	0.0502426	2
59	PRT	2000	253.297	301.022	0.841456	0.017293	0.0140478	0.820152	0.432269	0.788043	2.24437	0.191286	5.5151	5.70895	0.377	0.9332	133.048		0.00737171	0.0198103	1
59	PRT	2001	290.242	346.489	0.837664	0.0176673	0.014235	0.822118	0.437414		2.24158	0.177985	5.63932	5.83883	0.404	0.9352	125.501	0.00312779	0.00794742	0.0195691	1
59	PRT	2002	322.67	385.262	0.837534	0.0168364	0.0136738	0.843113	0.436396	0.854054	2.23879	0.178814	5.73778	5.94209	0.429	0.9598	121.661	0.00342216	0.00856698	0.0190715	1
59	PRT	2003	408.77	484.955	0.842902	0.0169746	0.0134397	1.0007	0.441909	0.864865	2.236	0.169882	5.96721	6.17223	0.473	0.9285	122.151	0.00499536	0.00914031	0.0188178	1
59	PRT	2004	491.427	587.212	0.836881	0.0160264	0.0130924	0.931353	0.439992	0.840796	2.23322	0.162047	6.15019	6.36491	0.498	0.9916	117.331	0.00539452	0.00977838	0.0199009	1
59	PRT	2005	499.08	606.843	0.82242	0.0150319	0.0130735	0.902724	0.431424	0.877451	2.23044	0.14272	6.1643	6.4042	0.522	0.9264	111.926	0.00560765	0.0104057	0.0207657	1
59	PRT	2006	527.565	639.251	0.825285	0.0143721	0.0141553	0.91711	0.427967	0.808824	2.25601	0.135754	6.22053	6.46486	0.541	0.9474	109.088	0.00571364	0.0110085	0.0217822	1
59	PRT	2007	654.604	812.385	0.80578	0.0147276	0.013959	0.828222	0.42943	0.834951	2.28187	0.125533	6.43068	6.70285	0.559	0.9013	99.425	0.00604923	0.0115775	0.0222402	1
59	PRT	2008	773.735	975.185	0.793423	0.0155592	0.0150727	0.787027	0.426462	0.825243	2.30803	0.1334	6.60304	6.89047	0.569	0.9365	96.5464	0.00649928	0.0119937	0.022694	1
59	PRT	2009	622.23	765.252	0.813105	0.0179706	0.014663	0.80029	0.400538	0.794258	2.33449	0.131126	6.39417	6.64107	0.564	0.9607	104.264	0.00751044	0.0122981	0.0199002	1
59	PRT	2010	628.855	807.293	0.778968	0.0166698	0.0153153	0.692543	0.395918	0.746412	2.36125	0.125294	6.49771	6.78277	0.581	0.9705	108.52	0.00957833	0.0125857	0.0217771	1
59	PRT	2011	690.951	919.197	0.751689	0.0145842	0.0151365	0.658289	0.397849	0.7109	2.37762	0.123023	6.58133	6.90927	0.592	0.9287	101.02	0.00921006	0.0129166	0.0232177	1
59	PRT	2012	697.845	926.951	0.752839	0.0140643	0.0144119	0.701288	0.396029	0.753555	2.39411	0.122701	6.57106	6.90729	0.607	0.9182	97.4199	0.00880013	0.0132707	0.0236131	1
59	PRT	2013	731.732	962.246	0.760442	0.0137822	0.0146018	0.678519	0.378505	0.753555	2.41071	0.124284	6.66091	6.97877	0.617	0.9428	99.7876	0.00873334	0.0134742	0.0234602	1
59	PRT	2014	838.973	1102.79	0.760774	0.0136126	0.0156688	0.706505	0.385088	0.740385	2.42742	0.119876	6.76307	7.08258	0.632	0.9366	98.2769	0.00890228	0.0136856	0.023474	1
59	PRT	2015	739.622	964.944	0.766492	0.0149251	0.0165603	0.699679	0.393911	0.793269	2.44425	0.116801	6.68142	6.98728	0.651	1.0751	106.124	0.00934276	0.0138499	0.0234165	1
59	PRT	2016	807.791	1045.9	0.772341	0.0154735	0.0166155	0.726003	0.406618	0.764423	2.4612	0.107224	6.74313	7.04594	0.678	0.9883	106.492	0.0105108	0.0143006	0.023316	1
59	PRT	2017	888.055	1159.71	0.765756	0.0145286	0.0168422	0.682634	0.413765	0.793269	2.47827	0.105676	6.85885	7.17113	0.71	1.102	110.837	0.0114181	0.0148013	0.0239473	1
59	PRT	2018	1006.5	1311.16	0.767637	0.0131336	0.0168611	0.745162	0.430693	0.793269	2.49545	0.101919	7.00579	7.32059	0.724	1.0165	105.311	0.0108472	0.0150094	0.0244146	1
59	PRT	2019	1141.66	1467.28	0.778081	0.0137829	0.015669	0.871056	0.455395	0.778846	2.51275	0.107265			0.732	1.1146	108.093	0.00989568	0.0152992	0.0244962	1
60	ROU	2000	106.669	114.023	0.935501	0.00665352	0.00628471	1.44496	0.263778	0.51087	2.93747	0.408384	4.69751	4.77758	0.225	0.8038	193.077		0.0117243	0.0325998	2
60	ROU	2001	105.25	110.883	0.949205	0.00421085	0.00486671	1.84928	0.277686		2.95061	0.407949	4.65511	4.72894	0.238	0.9437	189.755	0.000301981	0.0125992	0.0322526	2
60	ROU	2002	127.669	135.286	0.943697	0.00423503	0.00497379	1.77721	0.279987	0.562162	2.96381	0.407883	4.84839	4.93465	0.254	0.8814	184.973	0.000277074	0.0136127	0.0313603	2
60	ROU	2003	158.127	167.287	0.945244	0.0046802	0.0051329	2.1706	0.285582	0.540541	2.97707	0.407784	5.05299	5.13868	0.285	0.9691	201.547	0.000376917	0.0144304	0.0313807	2
60	ROU	2004	192.953	205.314	0.939793	0.00479953	0.00556565	1.70328	0.319114	0.60199	2.99039	0.387609	5.25759	5.35091	0.309	1.128	195.82	0.00070203	0.0154605	0.033639	2
60	ROU	2005	236.745	259.234	0.913247	0.0061888	0.00832212	1.23845	0.336823	0.588235	3.00377	0.390686	5.43901	5.57869	0.353	0.988	199.403	0.0010319	0.0165338	0.034949	2
60	ROU	2006	280.376	309.782	0.905075	0.00650769	0.00949151	1.25769	0.386233	0.647059	3.02271	0.388686	5.6046	5.76218	0.397	0.9791	192.504	0.00152616	0.0176767	0.0369461	2
60	ROU	2007	516.891	594.392	0.869613	0.00880463	0.0100452	0.847351	0.433837	0.669903	3.04177	0.377354	6.19254	6.40585	0.446	0.7722	155.939	0.00184168	0.0186895	0.0378296	2
60	ROU	2008	1035.42	1171.11	0.884134	0.00722431	0.00944021	1.08184	0.470123	0.674757	3.06095	0.379339	6.92874	7.11848	0.484	0.952	163.345	0.00285446	0.0193668	0.0384165	2
60	ROU	2009	1166	1312.37	0.888467	0.00701608	0.0113889	1.16669	0.541034	0.703349	3.08024	0.382031	7.01933	7.19735	0.498	0.9299	149.575	0.0026441	0.0198447	0.0331599	2
60	ROU	2010	1604.81	1975.72	0.812266	0.010418	0.0170459	0.900882	0.546923	0.732057	3.09966	0.397566	7.36609	7.64742	0.501	0.9291	156.952	0.00280152	0.0202345	0.0363317	2
60	ROU	2011	2378.62	2834.09	0.839288	0.00986209	0.0158992	1.06286	0.543644	0.739336	3.11847	0.390798	7.78173	8.01531	0.511	1.033	139.046	0.00416824	0.0207963	0.039036	2
60	ROU	2012	2012.18	2434.7	0.826459	0.0102295	0.0151014	1.17155	0.53968	0.687204	3.13738	0.382488	7.61931	7.8625	0.531	0.8021	149.743	0.00452473	0.0214027	0.0398171	2
60	ROU	2013	3025.21	3634.54	0.83235	0.0160245	0.0161355	0.970025	0.557678	0.71564	3.15641	0.380211	8.03812	8.2797	0.545	0.9845	149.63	0.00509066	0.0216884	0.0397541	2
60	ROU	2014	2916.84	3525.97	0.827245	0.0150442	0.0158227	0.958784	0.558232	0.706731	3.17556	0.381519	7.99236	8.24041	0.558	1.0306	137.431	0.00866577	0.0219679	0.0399003	2
60	ROU	2015	2398.42	2943.85	0.814723	0.0144113	0.0204359	1.02002	0.581993	0.701923	3.19482	0.381519	7.80383	8.05739	0.567	0.961	124.911	0.00838915	0.0222051	0.039744	2
60	ROU	2016	2739.62	3326.6	0.823548	0.0155155	0.018875	1.01164	0.607532	0.692308	3.2142	0.373001	7.88967	8.14534	0.607	1.0084	127.3	0.00857527	0.022941	0.039257	2
60	ROU	2017	2929	3545.03	0.826228	0.0142171	0.0199323	1.1044	0.61323	0.692308	3.2337	0.371306	7.97377	8.20527	0.631	1.1585	119.042	0.00989073	0.0236968	0.0405333	2
60	ROU	2018	3111.16	3759.29	0.827593	0.0141526	0.0209508	1.00673	0.61863	0.677885	3.25331	0.377521	8.10193	8.33908	0.648	1.1819	122.509	0.0100488	0.0239715	0.0412341	2
60	ROU	2019	3029.89	3649.51	0.83022	0.0158705	0.0220887	0.997141	0.624945	0.673077	3.27305	0.389691			0.655	1.1199	117.24	0.0104244	0.0243231	0.0409604	2
61	RUS	2000	1400.77	1568.06	0.893313	0.00868789	0.0140067	0.967104	0.361861	0.288043	3.16807	0.0759242	7.19207	7.38964	0.202	0.6904	177.876		0.00882897	0.0240948	2
61	RUS	2001	1467.4	1645.08	0.891991	0.00782449	0.0129278	0.816112	0.363366		3.17985	0.0756146	7.23285	7.43521	0.213	0.7365	179.058	0.000255803	0.00945804	0.0238325	2
61	RUS	2002	1622.38	1807.11	0.897778	0.00698577	0.0127498	0.772204	0.367147	0.454054	3.19168	0.0753711	7.32684	7.52478	0.229	0.7555	176.331	0.000323016	0.0102646	0.0233563	2
61	RUS	2003	2112.81	2358.73	0.895741	0.00710451	0.0123754	0.819308	0.351172	0.513514	3.20356	0.0748179	7.58992	7.78989	0.262	0.7295	173.666	0.000579739	0.0109194	0.0233834	2
61	RUS	2004	3006.4	3325.2	0.904128	0.00703732	0.0116897	0.896756	0.344905	0.507463	3.21548	0.0745646	7.93331	8.13331	0.305	0.7535	178.026	0.000913597	0.0116832	0.0249226	2
61	RUS	2005	4223.22	4671.86	0.903969	0.00712011	0.011642	0.955761	0.275742	0.514706	3.22744	0.0743411	8.25105	8.46404	0.351	0.7582	170.029	0.00107155	0.0124513	0.0258969	2
61	RUS	2006	5423.02	6005.69	0.902981	0.00723435	0.0115457	0.93108	0.259893	0.401961	3.24145	0.0742312	8.50393	8.72626	0.392	0.7694	169.362	0.00128328	0.0132286	0.0270554	2
61	RUS	2007	6480.6	7191.99	0.901087	0.00759246	0.0115422	0.917012	0.267787	0.475728	3.25551	0.0742312	8.67489	8.8956	0.431	0.7866	157.054	0.00178399	0.0139258	0.0272837	2
61	RUS	2008	8906.99	9911.8	0.898626	0.00764459	0.0115143	0.958827	0.28208	0.432039	3.26964	0.074281	9.00165	9.23079	0.479	0.8774	164.796	0.00242959	0.0144028	0.0278576	2
61	RUS	2009	5878.42	6493.51	0.905276	0.00801445	0.0109	0.869367	0.264691	0.444976	3.28383	0.074281	8.59898	8.80278	0.524	0.8653	173.003	0.00325277	0.0147225	0.024376	2
61	RUS	2010	7532.84	8450.7	0.891386	0.00780759	0.0110133	0.907937	0.240165	0.416268	3.29808	0.074281	8.83259	9.05772	0.544	0.7386	177.887	0.00392708	0.0150146	0.0269401	2
61	RUS	2011	10513.6	11707.8	0.898003	0.00735851	0.0106731	1.06617	0.221768	0.412322	3.31263	0.074281	9.17997	9.39823	0.545	0.9144	163.56	0.0045284	0.0154435	0.0289996	2
61	RUS	2012	12016.1	13420.1	0.895381	0.00759961	0.0109819	1.16505	0.236587	0.402844	3.32733	0.074281	9.30632	9.52698	0.573	0.848	159.541	0.00485662	0.0158974	0.029458	2
61	RUS	2013	10426	11631	0.896397	0.00694422	0.0105251	1.14259	0.228386	0.393365	3.34217	0.074281	9.18492	9.39196	0.59	0.9253	171.8	0.00516545	0.0160898	0.0292028	2
61	RUS	2014	13478	14929.4	0.902782	0.00758467	0.0112138	1.31574	0.216794	0.379808	3.35716	0.074281	9.43912	9.63416	0.601	0.9752	157.097	0.0048969	0.0162944	0.0291248	2
61	RUS	2015	9452.45	10520	0.898525	0.00797812	0.0118885	1.17832	0.279574	0.317308	3.3723	0.074281	9.10813	9.27817	0.619	1.0004	167.825	0.00531679	0.0164804	0.0288405	2
61	RUS	2016	8078.49	9072.64	0.890423	0.00757864	0.012402	0.986824	0.29922	0.360577	3.38759	0.074281	8.96484	9.13763	0.64	1.0244	154.631	0.00583132	0.0170228	0.0285082	2
61	RUS	2017	10003.2	11268.3	0.887732	0.00800229	0.0126948	1.00593	0.284484	0.317308	3.40304	0.074281	9.17271	9.34799	0.666	1.0741	152.271	0.00576038	0.017529	0.0292393	2
61	RUS	2018	12788	14423.8	0.886588	0.00728636	0.0131401	1.14321	0.260829	0.307692	3.41865	0.074281	9.45382	9.63932	0.68	1.0467	145.101	0.00647103	0.0176964	0.0296791	2
61	RUS	2019	11279.5	12705.5	0.887769	0.00891465	0.0126364	1.11241	0.274562	0.350962	3.43441	0.074281			0.696	1.0995	152.869	0.00602161	0.0179725	0.029523	2
62	SAU	2000	32.0999	35.1213	0.913973	0.0132493	0.0181749	0.333326	0.197875	0.5	2.231	0.0167094	3.41281	3.49605	0.186	0.8234	311.781		0.00480637	0.0141958	2
62	SAU	2001	30.9838	33.5697	0.92297	0.0137019	0.0164579	0.351592	0.233362		2.2586	0.0167466	3.24125	3.31612	0.206	0.9348	335.509	0.000620208	0.00514772	0.0139661	2
62	SAU	2002	31.764	34.3312	0.925223	0.014601	0.0160742	0.381869	0.231223	0.535135	2.28654	0.0167466	3.30231	3.37451	0.226	0.9083	336.337	0.000874829	0.00555752	0.0137648	2
62	SAU	2003	41.981	45.7769	0.917079	0.0155346	0.0171873	0.416964	0.221607	0.572973	2.31483	0.0167466	3.68874	3.76746	0.241	0.9458	282.49	0.00116831	0.00591291	0.0137579	2
62	SAU	2004	43.4743	47.2618	0.919862	0.0183346	0.0169336	0.471447	0.222397	0.562189	2.34346	0.0162814	3.5602	3.64284	0.257	0.9988	291.771	0.00158989	0.00632894	0.014737	2
62	SAU	2005	151.498	164.483	0.92105	0.0188804	0.0181734	0.601335	0.235038	0.563725	2.37245	0.0162814	5.06901	5.14909	0.281	1.013	269.514	0.00232941	0.00674501	0.0153262	2
62	SAU	2006	171.526	187.686	0.913895	0.0170071	0.0248352	0.475007	0.246063	0.529412	2.39841	0.0160488	5.30311	5.38962	0.321	1.0285	249.792	0.00367405	0.00715846	0.0158859	2
62	SAU	2007	200.076	222.092	0.90087	0.0180577	0.0262852	0.418008	0.268974	0.533981	2.42466	0.0160302	5.40662	5.51815	0.382	1.041	290.966	0.00510213	0.00757728	0.0160778	2
62	SAU	2008	294.722	339.825	0.867277	0.03344	0.0314377	0.447658	0.269222	0.563107	2.45119	0.0155325	5.81857	5.95908	0.423	1.0503	274.825	0.00650078	0.00788533	0.0164263	2
62	SAU	2009	215.952	241.903	0.89272	0.0488856	0.0410493	0.458072	0.308604	0.569378	2.47801	0.0148673	5.43998	5.5476	0.458	1.0138	240.94	0.0127072	0.00811364	0.0142495	2
62	SAU	2010	302.211	331.716	0.911052	0.0632806	0.0352522	0.600549	0.355625	0.564593	2.50513	0.0147928	5.81421	5.89161	0.481	1.0521	239.734	0.0200431	0.00832161	0.0153376	2
62	SAU	2011	409.083	450.916	0.907228	0.0861211	0.0285483	0.573641	0.369097	0.540284	2.53375	0.0146951	6.56275	6.65668	0.505	1.0154	221.323	0.0300583	0.00860137	0.016276	2
62	SAU	2012	1234.3	1358.38	0.908652	0.0614223	0.0209014	0.917143	0.356496	0.554502	2.56209	0.0144998	7.1928	7.28287	0.526	0.9843	174.432	0.0465054	0.00889825	0.0164725	2
62	SAU	2013	377.596	416.506	0.906581	0.0647356	0.0218914	0.735429	0.357424	0.545024	2.58233	0.0142718	6.53569	6.62843	0.55	1.0839	187.026	0.0371605	0.00904132	0.0163475	2
62	SAU	2014	456.668	503.815	0.90642	0.0339385	0.0225889	0.79328	0.344388	0.524038	2.60303	0.0159558	6.12545	6.20123	0.563	0.9128	227.33	0.0418928	0.009203	0.0163083	2
62	SAU	2015	298.734	323.549	0.923301	0.0302679	0.0210552	1.11232	0.369923	0.524038	2.6242	0.0162349	5.73722	5.78867	0.575	1.0137	249.182	0.0236267	0.00934961	0.0160116	2
62	SAU	2016	286.524	309.192	0.926684	0.037609	0.0184991	1.50448	0.361532	0.572115	2.64585	0.0161744	5.68848	5.76957	0.572	1.0735	230.83	0.0226644	0.00969603	0.0157306	2
62	SAU	2017	287.799	311.011	0.925366	0.0293963	0.0193609	1.96935	0.610225	0.538462	2.668	0.0159929	5.87579	5.95123	0.603	1.2191	224.456	0.0354185	0.0100502	0.0161253	2
62	SAU	2018	333.551	363.941	0.916497	0.032236	0.0188812	1.73796	0.589866	0.495192	2.69065	0.0159577	6.03187	6.13144	0.604	1.2855	221.673	0.0274297	0.010185	0.0164668	2
62	SAU	2019	351.44	385.341	0.912023	0.0338808	0.0179672	1.56538	0.601586	0.495192	2.71383	0.0159577			0.611	1.4458	205.114	0.0308578	0.0103771	0.0163557	2
63	SEN	2000	67.3295	73.8354	0.911887	0.0123308	0.0115558	1.02293	0.209124	0.418478	1.31242	0.172545			0.081	0.6923	272.19		0.00376637	0.010361	2
63	SEN	2001	73.9389	80.0266	0.92393	0.0114214	0.0124497	1.14766	0.217285		1.32589	0.160962			0.089	0.6568	230.078	0.00012131	0.00404823	0.010216	2
63	SEN	2002	75.2182	81.9068	0.918339	0.0110353	0.0133879	1.08384	0.208668	0.427027	1.33951	0.158417			0.09	0.4497	253.139	0.00011495	0.00435916	0.0100306	2
63	SEN	2003	89.3231	96.9621	0.921216	0.0106164	0.0126256	1.04469	0.252099	0.454054	1.35327	0.152288			0.1	0.6126	228.164	0.000231901	0.00463619	0.00994569	2
63	SEN	2004	105.724	115.439	0.915848	0.00989702	0.0124937	0.976987	0.248113	0.442786	1.36717	0.155145			0.117	0.6109	186.651	0.000465639	0.00495547	0.0105526	2
63	SEN	2005	112.401	123.624	0.909211	0.00901419	0.0126904	1.02982	0.315682	0.47549	1.38121	0.162364			0.127	0.6998	208.627	0.000473739	0.00527414	0.01099	2
63	SEN	2006	109.55	120.661	0.907912	0.00973249	0.0151767	0.987764	0.208976	0.411765	1.39539	0.147302			0.142	0.6008	211.255	0.000505853	0.00559387	0.0114997	2
63	SEN	2007	119.436	131.865	0.905745	0.00793518	0.0164721	1.03286	0.209536	0.378641	1.40972	0.148029			0.152	0.5416	181.845	0.000670568	0.00590339	0.0116655	2
63	SEN	2008	157.893	174.434	0.905173	0.00692979	0.0126645	0.906885	0.172707	0.436893	1.4242	0.188023			0.164	0.8088	214.186	0.000564985	0.00613612	0.0119351	2
63	SEN	2009	151.371	164.754	0.91877	0.00935801	0.0125483	1.1341	0.204116	0.411483	1.43883	0.19893			0.179	0.8873	217.074	0.000519734	0.00630391	0.0104867	2
63	SEN	2010	152.999	167.112	0.915551	0.00918729	0.0109969	1.05655	0.147435	0.411483	1.45361	0.197372			0.195	0.9724	224.252	0.000748641	0.00646981	0.0113649	2
63	SEN	2011	182.474	201.166	0.907084	0.00917049	0.0111555	1.00684	0.128375	0.436019	1.47097	0.171402			0.207	0.6889	210.977	0.000900354	0.00667336	0.0120497	2
63	SEN	2012	190.321	211.26	0.900884	0.00812476	0.0154881	0.906445	0.162906	0.50237	1.48854	0.171402			0.233	0.8269	200.984	0.000990413	0.00689152	0.0122343	2
63	SEN	2013	197.246	217.979	0.904885	0.00803256	0.0109443	1.12234	0.134279	0.511848	1.50632	0.166208			0.249	0.8268	185.262	0.00106434	0.00701629	0.0120966	2
63	SEN	2014	207.111	225.423	0.918765	0.0086482	0.0111332	1.25719	0.169952	0.447115	1.52431	0.166208			0.266	0.8462	187.724	0.00142176	0.00714959	0.0120663	2
63	SEN	2015	207.88	223.849	0.928662	0.00812886	0.0145743	1.33584	0.150709	0.461538	1.54251	0.166208			0.284	1.1006	210.5	0.00187666	0.00726629	0.0119537	2
63	SEN	2016	224.925	240.796	0.93409	0.00781637	0.0149617	1.44744	0.167194	0.461538	1.56094	0.166208			0.289	1.0531	199.636	0.00208626	0.00755518	0.011799	2
63	SEN	2017	233.589	252.311	0.925796	0.00742007	0.0138964	1.30345	0.157989	0.451923	1.57958	0.166208			0.3	1.3346	208.263	0.00231701	0.00782992	0.0120867	2
63	SEN	2018	244.991	265.76	0.92185	0.00685736	0.0113832	1.21417	0.146105	0.471154	1.59844	0.166208			0.321	1.5184	192.468	0.00261929	0.0079354	0.0123265	2
63	SEN	2019	350.579	379.972	0.922644	0.00785118	0.0110352	1.42118	0.129386	0.466346	1.61754	0.166208			0.325	1.5246	192.445	0.0029761	0.0080828	0.0123108	2
64	SGP	2000	26.0248	36.6593	0.70991	0.0202582	0.0266345	0.678291	0.803419	1	2.72152	0.0149254	3.31326	3.66919	0.457	0.5718	193.235		0.00369683	0.0174777	1
64	SGP	2001	14.8193	21.4907	0.689569	0.0198409	0.0253228	0.514032	0.788891		2.70761	0.0149254	2.7662	3.13524	0.486	0.5811	183.25	0.00844167	0.00396192	0.0168509	1
64	SGP	2002	14.57	21.2597	0.685334	0.0196419	0.0240044	0.479547	0.781141	1	2.69377	0.0148148	2.76563	3.12718	0.515	0.7667	182.147	0.00932521	0.00422177	0.0166277	1
64	SGP	2003	27.1716	40.2027	0.675864	0.0189495	0.025064	0.649752	0	0.983784	2.67999	0.00873362	3.62237	3.9899	0.542	0.8395	190.59	0.0105748	0.00459394	0.0165288	1
64	SGP	2004	18.2143	27.364	0.665628	0.0180269	0.0256519	0.488759	0.742432	0.980099	2.66629	0.0101597	3.41524	3.79212	0.57	0.947	195.463	0.0117487	0.00493608	0.0177577	1
64	SGP	2005	39.1039	60.1919	0.649654	0.0213866	0.0246704	0.755188	0.627458	0.995098	2.65266	0.0095791	3.90129	4.30578	0.581	0.7447	183.515	0.0109964	0.00529071	0.0179711	1
64	SGP	2006	49.9813	76.7114	0.65155	0.0225133	0.0266061	0.771747	0.620842	0.980392	2.7296	0.00936599	4.01941	4.41732	0.59	0.776	166.224	0.0126181	0.00558465	0.0182788	1
64	SGP	2007	33.1149	48.2912	0.685733	0.0199885	0.0295278	0.460273	0.716552	0.980583	2.80878	0.0100719	3.60656	3.96442	0.626	0.8052	174.088	0.0157368	0.00595087	0.0179885	1
64	SGP	2008	34.4681	51.3241	0.671578	0.0214258	0.0314594	0.604334	0.670877	0.985437	2.89025	0.00857143	3.63453	4.02662	0.634	0.7376	174.474	0.013792	0.00627821	0.0178607	1
64	SGP	2009	41.3678	59.2799	0.697838	0.0296686	0.0296836	0.634531	0.698524	0.976077	2.97409	0.00857143	3.80726	4.16359	0.644	0.7371	202.158	0.0147838	0.0065093	0.015878	1
64	SGP	2010	43.676	63.7491	0.685123	0.0304758	0.0316715	0.71061	0.694953	0.980861	3.06036	0.00911681	4.35286	4.72003	0.655	0.7605	179.102	0.0210647	0.00679305	0.0164987	1
64	SGP	2011	35.9617	54.3179	0.662061	0.0383522	0.0348637	0.659271	0.641269	0.966825	3.16169	0.00894886	3.85495	4.27016	0.669	0.8375	160.129	0.0216378	0.00712989	0.0170859	1
64	SGP	2012	67.3422	103.837	0.648535	0.0395245	0.0389593	0.764499	0.644906	1	3.27118	0.00892351	4.41065	4.85085	0.681	0.8743	164.919	0.0276136	0.00750781	0.0170641	1
64	SGP	2013	72.0965	111.385	0.647276	0.02953	0.035668	0.670936	0.66361	1	3.38966	0.00806223	4.49753	4.94453	0.703	0.965	170.64	0.0319762	0.00762931	0.016957	1
64	SGP	2014	71.3624	109.924	0.649197	0.02629	0.0384263	0.658481	0.664757	1	3.51807	0.00789845	4.46788	4.90409	0.696	0.9525	167.676	0.0233373	0.00787271	0.016675	1
64	SGP	2015	65.7328	95.0806	0.691337	0.0165838	0.0315185	0.678229	0.71114	1	3.65747	0.00789845	4.29321	4.65288	0.703	0.9927	175.59	0.0207725	0.00804277	0.0159584	1
64	SGP	2016	82.8331	116.004	0.714055	0.0177815	0.0332607	0.755394	0.716893	1	3.80906	0.00789845	4.55649	4.88815	0.735	1.0548	178.684	0.0140054	0.00853642	0.0154907	1
64	SGP	2017	92.9131	133.308	0.696979	0.0217207	0.033968	0.778693	0.708696	0.995192	3.97421	0.00786517	4.63577	4.97979	0.744	1.332	166.209	0.0150169	0.00896032	0.0155594	1
64	SGP	2018	86.2263	127.728	0.675078	0.023728	0.0344851	0.702815	0.706068	0.995192	4.15445	0.00784314	4.61253	4.95775	0.76	1.1107	161.645	0.0191502	0.00910897	0.0157316	1
64	SGP	2019	77.2772	113.387	0.681536	0.0231521	0.0345494	0.631539	0.719108	1	4.35157	0.00782123			0.77	1.2345	172.383	0.0211059	0.00940193	0.0153238	1
65	SVK	2000	75.8355	109.267	0.69404	0.0154387	0.0136029	0.706324	0.512345	0.690217	3.25247	0.317672	4.23246	4.72211	0.303	1.0265	152.677		0.0247149	0.0616796	1
65	SVK	2001	83.1731	116.173	0.715942	0.0163072	0.0148138	0.735058	0.50451		3.29945	0.299792	4.37627	4.79688	0.322	1.1083	150.755	0.00193421	0.0265799	0.0613849	1
65	SVK	2002	91.4713	129.191	0.70803	0.0151236	0.014646	0.745653	0.509113	0.751351	3.34711	0.293139	4.44381	4.88902	0.374	1.1387	151.61	0.0065457	0.0282142	0.0596024	1
65	SVK	2003	117.935	162.865	0.72413	0.0133046	0.0159965	0.743673	0.568523	0.745946	3.39545	0.293702	4.72006	5.12122	0.393	1.0444	151.866	0.00650918	0.0298464	0.0593298	1
65	SVK	2004	202.985	294.182	0.69	0.0136648	0.0173602	0.79656	0.564179	0.80597	3.4445	0.289605	5.23443	5.71022	0.428	1.1637	136.365	0.00703682	0.0319093	0.0630806	1
65	SVK	2005	297.324	446.72	0.665571	0.0127515	0.0183367	0.817166	0.557885	0.833333	3.49425	0.289189	5.59915	6.11816	0.453	1.1326	123.068	0.00754159	0.033805	0.0656454	1
65	SVK	2006	384.578	567.246	0.677974	0.0118066	0.0178502	0.879921	0.607625	0.813726	3.51764	0.286486	5.91142	6.38029	0.475	1.0522	121.599	0.00715103	0.0357264	0.06974	1
65	SVK	2007	537.234	748.772	0.717487	0.0114998	0.0174721	0.949977	0.649095	0.796116	3.54118	0.286279	6.28177	6.66776	0.528	1.0057	115.196	0.00729649	0.0372237	0.0713983	1
65	SVK	2008	696.27	949.054	0.733646	0.0101183	0.0166331	1.03671	0.654145	0.820388	3.56488	0.287318	6.51272	6.88364	0.527	1.143	124.802	0.00759564	0.0384291	0.0721766	1
65	SVK	2009	806.255	1041.56	0.774083	0.0134687	0.0143652	1.22367	0.658215	0.808612	3.58874	0.287378	6.6618	6.97727	0.541	1.0122	101.644	0.00708279	0.039185	0.0632319	1
65	SVK	2010	689.599	965.3	0.714388	0.0103959	0.0161903	1.13671	0.661325	0.799043	3.61276	0.289451	6.6123	7.01317	0.557	0.8728	90.615	0.0101971	0.039964	0.0700347	1
65	SVK	2011	923.055	1298.4	0.710918	0.00951659	0.016725	1.19675	0.646589	0.796208	3.63751	0.289303	6.96997	7.36105	0.564	0.9917	89.9798	0.00773869	0.0409769	0.074754	1
65	SVK	2012	1011.31	1468.58	0.688627	0.0166765	0.0196694	1.22379	0.664765	0.800948	3.66261	0.289532	7.09296	7.48658	0.58	0.8546	82.2185	0.00730018	0.0419412	0.075724	1
65	SVK	2013	1073.06	1435.4	0.747572	0.00850097	0.0177421	1.40289	0.676809	0.78673	3.68808	0.283148	7.11969	7.43378	0.591	0.9353	88.1366	0.0129881	0.0423815	0.0754975	1
65	SVK	2014	1003.5	1274.43	0.787416	0.00794608	0.0168688	1.63877	0.692022	0.788462	3.71393	0.282696	6.97003	7.234	0.603	1.0471	101.245	0.00679944	0.0428371	0.0761363	1
65	SVK	2015	759.197	1038.4	0.73112	0.0116529	0.0213691	1.13792	0.706611	0.754808	3.74016	0.28077	6.75358	7.07182	0.613	0.896	98.7214	0.00616892	0.0432711	0.0759951	1
65	SVK	2016	704.14	934.206	0.753731	0.0103488	0.0190785	1.37095	0.716893	0.793269	3.76678	0.280158	6.63372	6.93437	0.64	1.0569	95.1756	0.00937775	0.0440409	0.0751751	1
65	SVK	2017	705.181	953.854	0.739297	0.00878726	0.0179246	1.32331	0.708647	0.769231	3.79379	0.279326	6.61125	6.93592	0.655	0.9189	94.1785	0.00844726	0.0452572	0.0773948	1
65	SVK	2018	725.123	972.48	0.745643	0.0116174	0.020256	1.15627	0.71299	0.759615	3.82121	0.280366	6.75041	7.06803	0.667	0.9773	95.6365	0.00706925	0.0458694	0.0785435	1
65	SVK	2019	624.436	877.248	0.711813	0.0110491	0.0209889	1.01267	0.726992	0.793269	3.84904	0.280574			0.681	0.9776	87.8833	0.00962545	0.0464442	0.0782387	1
66	SVN	2000	72.4978	90.4991	0.801089	0.0152424	0.0163413	0.66654	0.542935	0.701087	3.26419	0.0858987	4.26158	4.54446	0.38	1.0441	167.196		0.0180282	0.0478984	1
66	SVN	2001	63.6206	79.585	0.799404	0.015388	0.0161042	0.687857	0.549131		3.27085	0.0858987	4.1248	4.41424	0.418	1.0946	177.268	0.00459952	0.0194683	0.0481387	1
66	SVN	2002	70.197	85.3091	0.822855	0.0147363	0.0162792	0.743185	0.562497	0.72973	3.27753	0.0834161	4.22173	4.47685	0.456	1.2218	195.226	0.00428386	0.0209827	0.0469403	1
66	SVN	2003	75.3953	94.9349	0.794179	0.0156231	0.0169708	0.672353	0.571727	0.735135	3.28422	0.0858987	4.28689	4.58489	0.466	1.1154	172.805	0.00469422	0.0222402	0.0468823	1
66	SVN	2004	98.1161	123.562	0.794065	0.0141205	0.0167923	0.595645	0.584119	0.771144	3.29093	0.0873883	4.55199	4.84941	0.514	1.193	180.066	0.00637577	0.0237723	0.0497009	1
66	SVN	2005	150.921	191.082	0.789823	0.0130726	0.0170359	0.708253	0.599343	0.759804	3.29764	0.0873883	4.98198	5.27225	0.538	1.118	152.95	0.00660983	0.0254012	0.0515978	1
66	SVN	2006	163.52	211.726	0.772317	0.0130839	0.0172058	0.723628	0.603435	0.730392	3.31612	0.0883813	5.05227	5.37249	0.564	1.0854	148.255	0.00706051	0.0270307	0.0546427	1
66	SVN	2007	212.936	281.281	0.757023	0.0126939	0.017477	0.720362	0.62182	0.742718	3.33471	0.0868918	5.32312	5.66043	0.579	1.0813	139.132	0.00742378	0.0284676	0.0555828	1
66	SVN	2008	294.6	405.852	0.725881	0.0127795	0.0173335	0.708775	0.620367	0.752427	3.3534	0.0910395	5.64249	6.03458	0.594	1.0775	125.367	0.00736245	0.0292938	0.0559865	1
66	SVN	2009	202.311	265.954	0.7607	0.0127753	0.0183599	0.63162	0.64269	0.770335	3.37219	0.0914583	5.27106	5.6116	0.603	1.0481	122.378	0.00817887	0.0300219	0.0489084	1
66	SVN	2010	243.671	330.006	0.738385	0.0131691	0.0209491	0.607751	0.629599	0.751196	3.39109	0.0916252	5.57931	5.94652	0.611	1.0377	103.883	0.00894273	0.0306677	0.0536968	1
66	SVN	2011	333.18	443.489	0.751272	0.0133087	0.019146	0.748076	0.613728	0.744076	3.41049	0.091507	5.78641	6.15367	0.616	1.0297	97.9192	0.00886811	0.0314218	0.0573818	1
66	SVN	2012	265.471	357.243	0.743111	0.0138454	0.0197968	0.739309	0.616082	0.71564	3.43014	0.0911857	5.52924	5.91852	0.629	0.9459	102.235	0.00909652	0.0321701	0.0584554	1
66	SVN	2013	295.992	400.898	0.738324	0.0129311	0.0195844	0.771053	0.618264	0.706161	3.45004	0.0918371	5.66917	6.0687	0.639	0.911	101.806	0.0100622	0.0325666	0.0586191	1
66	SVN	2014	299.59	405.553	0.73872	0.0106043	0.0200996	0.706812	0.617279	0.721154	3.47019	0.0913803	5.73897	6.12021	0.644	0.9768	96.8589	0.00925689	0.0329159	0.0590505	1
66	SVN	2015	292.464	389.758	0.750374	0.0105478	0.0214215	0.830483	0.628355	0.716346	3.4906	0.0914678	5.72512	6.08423	0.652	1.0174	92.2432	0.00775161	0.0332096	0.0595455	1
66	SVN	2016	363.613	478.369	0.76011	0.0103751	0.019713	1.09757	0.636439	0.716346	3.51127	0.0914805	5.84508	6.22354	0.671	1.0059	86.7586	0.00796339	0.0341936	0.0593067	1
66	SVN	2017	418.394	563.794	0.742105	0.0102961	0.019853	1.13041	0.640968	0.716346	3.53221	0.0913691	5.97457	6.38417	0.699	0.9755	84.6903	0.00818445	0.0352342	0.0609958	1
66	SVN	2018	439.599	571.333	0.769427	0.0101437	0.0201285	0.975131	0.637174	0.740385	3.55342	0.0902743	6.10359	6.45013	0.708	1.0254	90.5105	0.00821113	0.0357752	0.061959	1
66	SVN	2019	408.309	534.862	0.763391	0.00974185	0.0197372	1.02738	0.6587	0.798077	3.57491	0.0900012			0.72	0.9985	95.0163	0.00843027	0.036274	0.0619562	1
67	SWE	2000	357.188	466.353	0.765918	0.032867	0.0216431	1.09373	0.643149	0.896739	3.18183	0.0638116	5.96385	6.3374	0.522	1.0021	147.227		0.0133289	0.033855	1
67	SWE	2001	407.379	537.327	0.758157	0.0283947	0.0208166	1.09807	0.619149		3.19793	0.0657633	5.97785	6.35429	0.562	0.9853	147.797	0.0170138	0.0142787	0.0336222	1
67	SWE	2002	414.69	536.238	0.773332	0.0264636	0.0192177	1.16565	0.618122	0.945946	3.21411	0.0651667	5.99889	6.36412	0.604	0.9892	142.513	0.0200381	0.0155356	0.0328131	1
67	SWE	2003	528.794	679.235	0.778513	0.0271246	0.0176508	1.19884	0.622565	0.940541	3.23037	0.0648501	6.2437	6.59667	0.635	0.9707	139.011	0.0209406	0.0165431	0.0326854	1
67	SWE	2004	600.401	776.448	0.773266	0.0283037	0.0179762	1.18941	0.623597	0.955224	3.24672	0.0649507	6.40819	6.76105	0.653	1.0055	139.077	0.0227548	0.0176851	0.034659	1
67	SWE	2005	596.743	814.415	0.732725	0.0309652	0.0198562	1.11406	0.612157	0.926471	3.26315	0.0659671	6.33217	6.74866	0.687	0.963	123.517	0.0240101	0.0187675	0.0362787	1
67	SWE	2006	690.293	949.341	0.727129	0.0295377	0.0188909	1.06701	0.6087	0.921569	3.27966	0.0649458	6.47997	6.90213	0.695	0.9061	121.746	0.0271751	0.0198376	0.0379708	1
67	SWE	2007	900.742	1225.42	0.735047	0.0278476	0.01817	1.15426	0.604983	0.936893	3.29625	0.0645996	6.77294	7.17802	0.693	0.9286	122.791	0.0242239	0.0207677	0.0382107	1
67	SWE	2008	938.388	1303.48	0.719911	0.0265846	0.0178262	1.01893	0.578627	0.951456	3.31293	0.0641897	6.80337	7.24549	0.709	0.941	125.002	0.0250628	0.0213848	0.0388979	1
67	SWE	2009	701.998	927.782	0.75664	0.0318022	0.0178806	1.02718	0.57977	0.956938	3.32969	0.0645088	6.56883	6.95366	0.712	0.9619	114.148	0.024192	0.0217909	0.0341332	1
67	SWE	2010	931.089	1249.27	0.745307	0.0270133	0.0179988	1.00894	0.576901	0.952153	3.34654	0.0642854	6.87569	7.26386	0.708	0.9091	141.232	0.0286219	0.0221518	0.0380159	1
67	SWE	2011	1072.49	1418.26	0.7562	0.0249068	0.0159044	1.12836	0.577612	0.990521	3.35636	0.0639294	6.91366	7.29717	0.722	0.9312	125.682	0.0250602	0.0226825	0.041055	1
67	SWE	2012	1042.74	1375.4	0.758138	0.0266156	0.016803	1.06418	0.555653	0.990521	3.36621	0.0636766	6.86564	7.24343	0.726	0.9307	116.212	0.0232082	0.0232688	0.0417616	1
67	SWE	2013	1053.55	1378.69	0.764171	0.0277186	0.0171261	1.0515	0.573382	0.990521	3.37609	0.0635494	6.88944	7.24984	0.732	0.9319	112.044	0.0252272	0.0234556	0.0414535	1
67	SWE	2014	1080.1	1420.31	0.760464	0.0279331	0.0185659	1.03278	0.570165	0.966346	3.386	0.0633557	6.92989	7.29518	0.727	0.9958	111.737	0.0256462	0.0237043	0.0412695	1
67	SWE	2015	833.716	1101.91	0.75661	0.0228565	0.0225846	0.92509	0.597455	0.971154	3.39594	0.0632242	6.89423	7.22835	0.727	1.0236	143.629	0.0253102	0.0239342	0.0409537	1
67	SWE	2016	950.406	1214.86	0.782317	0.0191024	0.0167706	1.09494	0.607363	0.971154	3.40591	0.0629883	6.86202	7.17615	0.724	0.9806	108.089	0.0204911	0.0246287	0.0405141	1
67	SWE	2017	1026.53	1304.01	0.787209	0.0179514	0.0167834	1.14819	0.600485	0.956731	3.4159	0.0627312	6.90166	7.20249	0.739	1.0086	108.07	0.0177665	0.0252524	0.0415027	1
67	SWE	2018	1096.5	1430.85	0.766324	0.0180998	0.0177848	1.0685	0.597408	0.975962	3.42593	0.0624091	7.21533	7.53856	0.725	0.8404	114.215	0.0160211	0.0254991	0.0421159	1
67	SWE	2019	1029.5	1319.53	0.780205	0.0176571	0.0178158	1.1731	0.606473	0.966346	3.43599	0.0623674			0.74	1.0063	114.243	0.0171031	0.0258599	0.0420511	1
68	THA	2000	657.302	787.663	0.834496	0.00665378	0.0174291	0.951258	0.595956	0.657609	2.24151	0.306406	6.44684	6.65068	0.176	0.7345	159.673		0.00373587	0.0173308	2
68	THA	2001	636.333	759.932	0.837355	0.00656356	0.016122	0.996889	0.583953		2.27084	0.304919	6.41487	6.60969	0.193	0.769	164.332	0.000369706	0.00400592	0.0169597	2
68	THA	2002	681.129	804.226	0.846938	0.00649886	0.0153094	1.03168	0.592164	0.583784	2.30056	0.301219	6.48799	6.67206	0.216	0.7778	158.968	0.000494318	0.00428425	0.0170592	2
68	THA	2003	804.678	957.627	0.840284	0.00695187	0.0152876	1.06604	0.608957	0.637838	2.33067	0.29752	6.65197	6.84439	0.228	0.8239	153.779	0.000604331	0.00458743	0.017352	2
68	THA	2004	990.173	1206.09	0.820976	0.00691173	0.0157232	1.08182	0.614598	0.61194	2.36117	0.29752	6.85055	7.06421	0.244	0.8016	151.05	0.000742272	0.0049213	0.0186228	2
68	THA	2005	1097.35	1388.55	0.790288	0.00684662	0.0165955	0.979843	0.618797	0.637255	2.39207	0.29752	6.95337	7.20494	0.27	0.794	151.009	0.00103856	0.00523279	0.0191995	2
68	THA	2006	1669.17	2050.87	0.813882	0.0068798	0.0157039	1.13805	0.623568	0.578431	2.42337	0.29752	7.39269	7.61305	0.294	0.8192	147.299	0.00117493	0.00553926	0.0199758	2
68	THA	2007	2354.17	2860.76	0.822917	0.00727839	0.015613	1.18453	0.625424	0.567961	2.45509	0.29752	7.74788	7.95658	0.322	0.8927	151.93	0.00137802	0.00592069	0.0197527	2
68	THA	2008	2957.81	3711.86	0.796853	0.00681691	0.0162231	1.16009	0.604225	0.553398	2.48722	0.298499	7.9809	8.21651	0.343	0.886	149.554	0.00132467	0.00626138	0.0202366	2
68	THA	2009	2862.1	3448.21	0.830025	0.00823676	0.01472	1.32025	0.595604	0.555024	2.51977	0.307209	7.94108	8.14488	0.357	0.8982	147.03	0.0013702	0.00655001	0.0176311	2
68	THA	2010	3666.01	4570	0.802192	0.0063199	0.0147588	1.0753	0.618202	0.545455	2.55275	0.308481	8.19266	8.43475	0.372	0.9048	138.435	0.00184503	0.00684813	0.018602	2
68	THA	2011	4014.31	5098.41	0.787365	0.00727159	0.0159478	1.05816	0.585298	0.554502	2.57984	0.308481	8.27584	8.53374	0.39	0.9715	129.741	0.00149591	0.00727841	0.0194787	2
68	THA	2012	3832.82	4867.97	0.787356	0.00771577	0.0159387	1.03493	0.596335	0.559242	2.60525	0.32414	8.23138	8.49007	0.418	1.042	132.5	0.00192406	0.00770137	0.0197306	2
68	THA	2013	3692.06	4633.75	0.796776	0.00818511	0.0162096	1.10047	0.598274	0.559242	2.63138	0.329034	8.19822	8.44324	0.438	1.0381	126.229	0.00223294	0.00791247	0.0198843	2
68	THA	2014	3466.69	4286.61	0.808725	0.00896495	0.0164778	1.17772	0.608736	0.572115	2.65823	0.329034	8.14175	8.36875	0.454	1.0285	125.47	0.00285547	0.00828759	0.0196809	2
68	THA	2015	3060.46	3722.55	0.822141	0.00668705	0.0155651	1.14703	0.626566	0.610577	2.68585	0.329034	8.01405	8.22958	0.473	0.9679	120.026	0.00352467	0.00850242	0.0187691	2
68	THA	2016	3299.63	3880.23	0.850369	0.00856229	0.0159299	1.37737	0.63809	0.5625	2.71425	0.329034	8.10229	8.28091	0.517	1.0035	123.155	0.00317668	0.00909393	0.0180698	2
68	THA	2017	3618.33	4258.29	0.849714	0.00858815	0.0161012	1.30789	0.63147	0.548077	2.74346	0.329034	8.20549	8.38412	0.575	1.0233	127.187	0.00452876	0.00942641	0.0171568	2
68	THA	2018	3962.63	4699.11	0.843272	0.00853753	0.0165743	1.21571	0.622127	0.509615	2.77352	0.329034	8.29481	8.48175	0.579	1.0497	128.656	0.00487957	0.00972871	0.0174385	2
68	THA	2019	3966.66	4620.76	0.858442	0.00905169	0.0159612	1.24252	0.611211	0.524038	2.80445	0.329034			0.603	1.0232	126.559	0.00569047	0.0101185	0.0171859	2
69	TUN	2000	106.553	114.454	0.930966	0.0101328	0.0124442	1.70734	0.248261	0.570652	1.87212	0.184346	4.6865	4.7642	0.161	0.6739	181.252		0.00989182	0.0276191	2
69	TUN	2001	115.895	127.225	0.910944	0.00969153	0.0132357	1.49901	0.266911		1.90442	0.178553	4.77039	4.87169	0.174	0.5829	172.745	0.000435504	0.0107105	0.0267821	2
69	TUN	2002	109.545	120.899	0.906085	0.01121	0.0136951	1.404	0.274377	0.518919	1.93728	0.17836	4.71489	4.8196	0.183	0.5895	173.59	0.000509086	0.0115545	0.0261989	2
69	TUN	2003	143.669	157.152	0.914205	0.0122301	0.0144779	1.50419	0.281618	0.556757	1.9707	0.179583	4.99613	5.09099	0.2	0.8523	172.971	0.000727622	0.0122403	0.0258794	2
69	TUN	2004	177.86	193.291	0.92017	0.0122693	0.0148667	1.70227	0.295465	0.497512	2.00469	0.179647	5.21257	5.29821	0.224	0.7378	180.516	0.00104309	0.0130571	0.0273534	2
69	TUN	2005	210.989	228.023	0.925295	0.0112117	0.0150554	2.03243	0.314092	0.529412	2.03928	0.175721	5.37825	5.45649	0.248	0.8116	184.648	0.00118461	0.013864	0.0284078	2
69	TUN	2006	228.569	258.761	0.883319	0.0139684	0.0326686	1.86909	0.323274	0.568627	2.07381	0.177845	5.46305	5.58876	0.275	0.8463	179.262	0.001456	0.0146475	0.0302364	2
69	TUN	2007	300.315	350.609	0.856552	0.0105101	0.0345115	1.472	0.342988	0.563107	2.10893	0.175914	5.73501	5.89222	0.295	0.8436	166.554	0.0023886	0.0154244	0.0307876	2
69	TUN	2008	296.938	368.202	0.806456	0.00855396	0.0364849	1.296	0.392114	0.548544	2.14464	0.182479	5.72871	5.94262	0.332	0.8719	163.644	0.00289344	0.015933	0.0311747	2
69	TUN	2009	325.867	374.038	0.871214	0.0123371	0.0330578	1.52443	0.396373	0.5311	2.18095	0.17424	5.81707	5.95764	0.363	0.8572	166.575	0.00291434	0.0163267	0.0272717	2
69	TUN	2010	354.361	417.062	0.849661	0.00647639	0.0121854	1.14196	0.450165	0.516746	2.21788	0.181707	5.89678	6.05527	0.384	0.848	148.844	0.00454006	0.016669	0.0298536	2
69	TUN	2011	391.9	446.418	0.877877	0.0070924	0.0114093	1.3883	0.457979	0.421801	2.2733	0.182737	6.00975	6.12201	0.401	0.8553	156.739	0.00253227	0.0171044	0.0319234	2
69	TUN	2012	344.824	390.514	0.883	0.00643077	0.0105566	1.47263	0.452844	0.450237	2.33011	0.183316	5.88155	5.99539	0.405	0.9645	167.022	0.00293921	0.0175485	0.0325567	2
69	TUN	2013	333.901	382.095	0.873869	0.00677424	0.0102612	1.35117	0.468165	0.436019	2.38833	0.183638	5.85459	5.97358	0.408	0.9354	166.803	0.00281668	0.0177901	0.0322825	2
69	TUN	2014	340.337	379.291	0.897299	0.00608568	0.0104073	1.48137	0.490948	0.408654	2.44801	0.166581	5.88215	5.97415	0.426	0.8973	166.631	0.00312699	0.0180115	0.0322396	2
69	TUN	2015	340.907	376.785	0.904778	0.00665519	0.0120044	1.77372	0.473707	0.403846	2.50918	0.165422	5.86436	5.97387	0.426	1.1458	161.94	0.00282984	0.0182207	0.0327523	2
69	TUN	2016	321.412	352.49	0.911833	0.00611587	0.0118873	1.73044	0.51867	0.350962	2.56798	0.165036	5.81283	5.91743	0.453	0.9569	160.518	0.00330098	0.018784	0.0326368	2
69	TUN	2017	325.881	359.831	0.905651	0.00679754	0.0118607	1.7349	0.519538	0.399038	2.61101	0.167804	5.84841	5.94793	0.483	0.9384	165.704	0.00339432	0.0194167	0.0334603	2
69	TUN	2018	394.214	439.709	0.896535	0.00600157	0.0129908	1.74324	0.487423	0.341346	2.65476	0.16539	6.03985	6.13543	0.515	1.1323	181.68	0.00436339	0.0196647	0.0342916	2
69	TUN	2019	386.816	431.151	0.89717	0.0061121	0.0132427	1.85641	0.516429	0.384615	2.69924	0.167031			0.525	1.0425	172.104	0.00400305	0.0199397	0.0343772	2
70	TUR	2000	2010.26	2068.84	0.971685	0.00544779	0.0083804	2.19111	0.31944	0.619565	1.9965	0.309577	7.54834	7.58484	0.27	0.7254	178.772		0.00896009	0.0256561	2
70	TUR	2001	2055.92	2159.98	0.95182	0.00567425	0.00883234	1.72892	0.342394		2.01745	0.309252	7.55573	7.62794	0.282	0.703	168.367	0.000282712	0.00960082	0.0251733	2
70	TUR	2002	2247.03	2330.83	0.964047	0.00720664	0.00868168	2.25236	0.35374	0.567568	2.03862	0.31176	7.6426	7.69576	0.306	0.744	168.198	0.00064573	0.0103748	0.0246257	2
70	TUR	2003	2542.03	2643.41	0.961651	0.00709523	0.00791223	2.0745	0.379289	0.562162	2.06001	0.303678	7.75681	7.81486	0.319	0.7537	170.361	0.000888579	0.0110277	0.0245498	2
70	TUR	2004	3144.03	3300.39	0.952622	0.00698965	0.00772798	1.75456	0.410778	0.552239	2.08163	0.310162	7.96108	8.03163	0.342	0.7594	169.609	0.00103448	0.0118014	0.0262237	2
70	TUR	2005	3356.56	3526.69	0.951759	0.00682446	0.00690521	1.75446	0.407338	0.602941	2.10347	0.309629	8.0198	8.09291	0.372	0.8092	168.013	0.0010806	0.0126065	0.0271911	2
70	TUR	2006	3653.85	3957.8	0.923203	0.00673679	0.00749911	1.10347	0.427016	0.583333	2.1252	0.298598	8.10715	8.21999	0.402	0.8236	162.309	0.00124478	0.0134437	0.0283181	2
70	TUR	2007	4016.88	4416.61	0.909492	0.00675291	0.00745668	0.889987	0.434275	0.616505	2.14715	0.285579	8.22603	8.36336	0.444	0.7859	152.941	0.00192874	0.0142409	0.0288612	2
70	TUR	2008	4859.48	5360.31	0.906567	0.00588853	0.00770737	0.955694	0.422072	0.592233	2.16932	0.28007	8.43969	8.58728	0.46	0.8245	148.13	0.00232098	0.0148131	0.0293415	2
70	TUR	2009	4035.85	4324.46	0.933261	0.00569933	0.00714739	1.1904	0.422765	0.62201	2.19173	0.277419	8.24713	8.35556	0.459	0.8432	142.678	0.00214343	0.0152176	0.0254422	2
70	TUR	2010	4171.01	4417.9	0.944116	0.00559146	0.00721129	1.28561	0.425009	0.61244	2.21437	0.277848	8.30735	8.39415	0.463	0.8699	144.491	0.00226947	0.0155424	0.0276809	2
70	TUR	2011	4687.48	5163.05	0.90789	0.00520328	0.00807007	0.909633	0.411942	0.630332	2.24584	0.266868	8.42201	8.55227	0.474	0.9105	138.27	0.002408	0.0159965	0.0294573	2
70	TUR	2012	5039.77	5662.98	0.88995	0.00548587	0.00822094	0.724736	0.402954	0.663507	2.27776	0.267362	8.52407	8.6725	0.484	0.9579	133.093	0.00234824	0.0165065	0.0299286	2
70	TUR	2013	5100.4	5862.1	0.870064	0.00569046	0.007921	0.638142	0.409207	0.668246	2.31014	0.267323	8.47208	8.66085	0.492	0.9804	131.618	0.00253721	0.0167355	0.0298754	2
70	TUR	2014	5244.52	6046.84	0.867316	0.00587707	0.00792428	0.656663	0.416141	0.663462	2.34298	0.268947	8.51169	8.6988	0.496	0.9618	127.67	0.00290426	0.0169997	0.030018	2
70	TUR	2015	4679.07	5263.3	0.889	0.00567639	0.00761415	0.736915	0.428488	0.634615	2.37628	0.268311	8.4281	8.59065	0.5	1.0154	131.581	0.00315863	0.0172343	0.0298262	2
70	TUR	2016	4368.95	4989.74	0.875588	0.00607562	0.00772051	0.644845	0.443465	0.620192	2.41005	0.264829	8.3534	8.54367	0.527	1.0228	131.096	0.00331204	0.0177953	0.0294787	2
70	TUR	2017	4859.28	5723.78	0.848963	0.00612031	0.0084356	0.591533	0.4554	0.567308	2.44431	0.259839	8.4306	8.64684	0.556	1.0875	128.083	0.00392999	0.0184063	0.0303771	2
70	TUR	2018	5348.14	6399.98	0.83565	0.00589983	0.00868699	0.627395	0.450806	0.557692	2.47905	0.256266	8.52565	8.75911	0.576	1.0955	124.956	0.00434804	0.0186045	0.0308865	2
70	TUR	2019	5644.65	6535.83	0.863647	0.00612306	0.00841276	0.737875	0.443989	0.538462	2.51429	0.254408			0.586	1.1384	122.769	0.0043645	0.0189006	0.0307113	2
71	UKR	2000	429.426	491.621	0.873492	0.0128768	0.00780157	0.856094	0.378759	0.342391	3.07119	0.562078			0.191	0.6202	201.209		0.0108205	0.0287193	2
71	UKR	2001	465.266	530.626	0.876826	0.0149452	0.00736735	0.814711	0.386287		3.09133	0.561612			0.2	0.6634	201.225	0.000159512	0.0116074	0.0286599	2
71	UKR	2002	500.394	570.109	0.877717	0.0169696	0.0073051	0.779214	0.385544	0.291892	3.11161	0.561743			0.208	0.6818	198.311	0.000280057	0.0126031	0.0280988	2
71	UKR	2003	612.181	707.767	0.864946	0.0218385	0.00706364	0.708746	0.392852	0.340541	3.13203	0.560638			0.223	0.6625	199.824	0.000534225	0.0134283	0.0280585	2
71	UKR	2004	1232.64	1430.78	0.861511	0.0203567	0.00798604	0.734357	0.420029	0.422886	3.15257	0.560672			0.243	0.7288	195.963	0.000762048	0.0144215	0.0298553	2
71	UKR	2005	1270.32	1488.92	0.853183	0.0174448	0.00740884	0.646297	0.368916	0.338235	3.17325	0.560116			0.275	0.7279	189.734	0.000763326	0.0154141	0.0312771	2
71	UKR	2006	1374.39	1614.85	0.851099	0.0160034	0.00697842	0.604186	0.403144	0.338235	3.18131	0.560032			0.332	0.7298	153.979	0.000786085	0.0163939	0.0329514	2
71	UKR	2007	1251.66	1458.02	0.858465	0.0176795	0.00687878	0.511808	0.422302	0.373786	3.18938	0.559854			0.363	0.6776	182.149	0.00104822	0.0172973	0.0333418	2
71	UKR	2008	3668.8	4428.9	0.828378	0.0176696	0.00859364	0.626263	0.450308	0.339806	3.19748	0.560554			0.396	0.8429	168.323	0.00194474	0.017909	0.0339096	2
71	UKR	2009	3228.66	3915.76	0.82453	0.0186991	0.00899399	0.704781	0.437893	0.315789	3.2056	0.560623			0.415	0.8016	172.17	0.00316285	0.0183372	0.0295895	2
71	UKR	2010	2553.69	3106.88	0.821947	0.0161251	0.00871723	0.611769	0.432549	0.354067	3.21373	0.560606			0.437	0.7765	176.598	0.00435688	0.0186733	0.0327196	2
71	UKR	2011	3702.52	4532.66	0.816853	0.0148643	0.00837195	0.661742	0.421558	0.322275	3.22197	0.560985			0.459	0.9399	148.8	0.00462925	0.0191493	0.0351147	2
71	UKR	2012	7224.03	9132.63	0.791013	0.00443224	0.0076259	0.958588	0.448594	0.312796	3.23026	0.561313			0.489	0.8809	155.649	0.00524262	0.0196887	0.0357632	2
71	UKR	2013	5777.41	7238.81	0.798117	0.00539092	0.00856086	0.748764	0.423241	0.303318	3.2386	0.565784			0.51	1.0112	150.754	0.00181518	0.0199414	0.0357036	2
71	UKR	2014	5982.88	7494.57	0.798296	0.00331856	0.00919023	0.953348	0.39662	0.3125	3.24698	0.565692			0.526	1.0111	156.915	0.00249255	0.0201908	0.0356056	2
71	UKR	2015	5462.8	6908.13	0.790778	0.00241462	0.011961	1.10572	0.375595	0.307692	3.25542	0.565779			0.539	0.9682	155.456	0.00162226	0.0204136	0.0353046	2
71	UKR	2016	5259.81	6839.83	0.768997	0.00308467	0.0143652	0.987531	0.35576	0.384615	3.26391	0.565796			0.574	1.0207	149.968	0.00127977	0.0210692	0.0349433	2
71	UKR	2017	5772.58	7572.16	0.762343	0.00349311	0.0154309	1.01177	0.348523	0.413462	3.27244	0.565735			0.585	1.0001	144.742	0.00181654	0.0217245	0.0359956	2
71	UKR	2018	6272.26	8144.4	0.770132	0.0032201	0.0146432	0.984372	0.353746	0.4375	3.28103	0.567639			0.588	1.0723	139.544	0.00218505	0.0219606	0.0366748	2
71	UKR	2019	8040.14	10630.6	0.756317	0.00491263	0.017438	1.03958	0.351149	0.451923	3.28967	0.568243			0.603	1.0933	121.307	0.00225809	0.0222883	0.0365638	2
72	USA	2000	20627.1	23469.2	0.878899	0.0296961	0.00879218	1.18331	0.755174	0.951087	3.57858	0.19141	10.0212	10.1079	0.497	0.8358	112.554		0.00344786	0.00871492	1
72	USA	2001	21235.3	23938.4	0.88708	0.0269455	0.00660034	1.14595	0.753843		3.58834	0.191445	10.0499	10.1243	0.525	0.8262	113.608	0.0145751	0.00370967	0.008547	1
72	USA	2002	20632.5	23449	0.879888	0.0277332	0.0073012	1.12403	0.74978	0.935135	3.59812	0.1888	10.0378	10.131	0.553	0.8097	109.987	0.01584	0.0039609	0.00838403	1
72	USA	2003	24207.5	27309.1	0.886429	0.0246634	0.00716858	1.18493	0.742021	0.924324	3.60793	0.186349	10.1665	10.2544	0.57	0.8372	113.458	0.0171106	0.00419094	0.00830623	1
72	USA	2004	25314.1	28647.5	0.883642	0.0232219	0.00792069	1.13152	0.716278	0.925373	3.61776	0.183931	10.234	10.3298	0.59	0.8906	115.711	0.0159716	0.00444474	0.00875096	1
72	USA	2005	24370.5	27886.3	0.873923	0.022616	0.00840061	1.11323	0.70395	0.955882	3.62762	0.18148	10.1702	10.2712	0.612	0.8686	111.718	0.0157835	0.00469876	0.00905612	1
72	USA	2006	26245	30300.1	0.866168	0.0224138	0.00916445	1.04848	0.722287	0.955882	3.64233	0.179029	10.2546	10.3675	0.624	0.8541	108.035	0.0155895	0.00495004	0.00939007	1
72	USA	2007	34077.6	39318.8	0.8667	0.0224019	0.00861582	1.0014	0.715894	0.92233	3.65709	0.176579	10.5068	10.6266	0.642	0.9007	108.746	0.0168103	0.00518892	0.0094538	1
72	USA	2008	44968.7	52691.9	0.853427	0.0204821	0.00829941	1.11637	0.689611	0.932039	3.67192	0.175378	10.7725	10.9135	0.648	0.9077	107.858	0.0165774	0.00537712	0.00967544	1
72	USA	2009	36362.4	41600.6	0.874084	0.0214427	0.00796732	1.06788	0.66423	0.899522	3.68681	0.173897	10.5758	10.6893	0.644	0.9249	111.338	0.0145423	0.00552173	0.0085055	1
72	USA	2010	41216.9	47629.6	0.865362	0.0220874	0.00851231	1.04486	0.647454	0.91866	3.70175	0.172416	10.721	10.8435	0.648	0.9244	108.262	0.0153723	0.00565437	0.00915579	1
72	USA	2011	49024.8	56907.2	0.861487	0.0211317	0.00852561	1.14055	0.621977	0.919431	3.70701	0.170936	10.8606	10.9959	0.65	0.9162	107.761	0.0154014	0.00582588	0.00970469	1
72	USA	2012	47388.3	55066.1	0.860571	0.0213723	0.00817043	1.10037	0.625333	0.876777	3.71228	0.169455	10.8576	10.988	0.662	0.9133	101.562	0.0157854	0.00599516	0.00981781	1
72	USA	2013	46976.4	53790.2	0.873326	0.0220039	0.00808046	1.13854	0.617415	0.867299	3.71755	0.170052	10.8537	10.9707	0.659	0.9545	104.102	0.0152599	0.00609478	0.00973615	1
72	USA	2014	50170	57866.9	0.866989	0.0227751	0.00831566	1.20849	0.623571	0.889423	3.72283	0.170648	10.8911	11.0159	0.665	0.983	101.583	0.0160629	0.00619103	0.00974802	1
72	USA	2015	40475.2	46646.8	0.867695	0.0242504	0.00877574	1.08583	0.652874	0.855769	3.72812	0.171245	10.6991	10.813	0.673	0.9684	98.6738	0.0169798	0.00629329	0.00967953	1
72	USA	2016	42457.2	48910.2	0.868064	0.0258142	0.00914559	1.09786	0.657437	0.918269	3.73341	0.171842	10.7637	10.879	0.702	1.0486	95.5823	0.0207449	0.00652299	0.00956358	1
72	USA	2017	43290.9	49885.5	0.867805	0.0252723	0.00914814	1.08496	0.635664	0.927885	3.73871	0.172439	10.7741	10.8927	0.719	1.0252	93.9058	0.0225293	0.00673261	0.00975061	1
72	USA	2018	42242.2	48870	0.864378	0.02517	0.00891048	1.07086	0.623073	0.927885	3.74402	0.172439	10.7532	10.8706	0.733	1.0346	93.5122	0.0223657	0.00682493	0.00995707	1
72	USA	2019	38779.3	45005.8	0.86165	0.0262805	0.00861281	1.02752	0.636021	0.889423	3.74934	0.172439			0.746	1.004	87.0245	0.0225097	0.00691423	0.0099338	1
73	VNM	2000	867.828	1090.13	0.796081	0.0113524	0.0212208	0.931525	0.214542	0.26087	1.97204	0.199318	6.73701	7.0097	0.097	0.5582	185.521		0.00397384	0.0165051	2
73	VNM	2001	832.927	1110.89	0.749787	0.010712	0.0223603	0.885154	0.206704		2.01308	0.213732	6.68814	7.03143	0.111	0.5762	179.945	0.000143681	0.00426579	0.0161479	2
73	VNM	2002	910.836	1238.42	0.73548	0.00838447	0.0207907	0.833128	0.176693	0.227027	2.05497	0.212526	6.78022	7.13624	0.122	0.617	179.297	0.000198708	0.00456971	0.0161957	2
73	VNM	2003	1191.31	1651.36	0.721413	0.00659695	0.0207024	0.840418	0.186188	0.27027	2.09774	0.212242	7.05886	7.42703	0.137	0.6446	169.082	0.000316957	0.00487209	0.0165862	2
73	VNM	2004	1273.31	1769.66	0.719524	0.00630875	0.0183956	0.787702	0.204446	0.298507	2.14139	0.208646	7.1375	7.49635	0.182	0.6801	175.994	0.000504166	0.00517976	0.017884	2
73	VNM	2005	1452.12	2015.3	0.720549	0.00543619	0.0177337	0.834134	0.214375	0.294118	2.18595	0.203237	7.27307	7.62198	0.201	0.6977	177.521	0.000803729	0.00549245	0.0186446	2
73	VNM	2006	1702.73	2385.91	0.713662	0.00467072	0.0176142	0.873313	0.230432	0.27451	2.23102	0.202944	7.42966	7.7908	0.224	0.7287	171.673	0.000937993	0.00580607	0.0193621	2
73	VNM	2007	2111.21	3019.48	0.699197	0.00190743	0.0137252	0.775235	0.241153	0.291262	2.27701	0.20187	7.64508	8.03473	0.279	0.7602	165.209	0.000969426	0.00616277	0.0191101	2
73	VNM	2008	2812.69	4082.79	0.688913	0.00416436	0.0162363	0.829859	0.258366	0.286408	2.32396	0.200852	7.9246	8.32656	0.335	0.797	166.021	0.000456258	0.0064617	0.0197732	2
73	VNM	2009	2803.61	3832.27	0.731579	0.00318526	0.0127041	0.919548	0.256128	0.287081	2.37187	0.201431	7.95066	8.29842	0.38	0.8109	152.725	0.00110564	0.0067227	0.0174467	2
73	VNM	2010	3490.32	4964.32	0.703082	0.00275972	0.0139834	0.949368	0.279861	0.282297	2.42077	0.205475	8.1677	8.54027	0.394	0.8331	144.96	0.000976283	0.00699623	0.0189918	2
73	VNM	2011	5077.58	7359.7	0.689916	0.00276638	0.0143192	0.99544	0.336545	0.293839	2.47525	0.205488	8.54186	8.93073	0.411	0.8724	141.505	0.000967834	0.00738092	0.0199876	2
73	VNM	2012	5124.95	7207.54	0.711054	0.00217594	0.0111099	0.894446	0.435815	0.279621	2.53261	0.204216	8.54362	8.90281	0.433	0.935	135.502	0.00101803	0.00774903	0.0202806	2
73	VNM	2013	5359.43	7749.75	0.691561	0.00232787	0.0118401	0.8718	0.473871	0.2891	2.58221	0.205196	8.59929	8.97681	0.424	0.9554	134.057	0.000837737	0.00797571	0.0203098	2
73	VNM	2014	6103.22	8908.5	0.685101	0.00260416	0.0114914	0.867043	0.464564	0.307692	2.62478	0.204534	8.72616	9.11697	0.448	0.9852	130.943	0.000954425	0.00825567	0.019987	2
73	VNM	2015	6500.42	9734.7	0.667757	0.00275523	0.0115403	0.828453	0.492462	0.350962	2.66935	0.223458	8.77334	9.18937	0.454	1.0072	134.414	0.00117187	0.00844248	0.0188025	2
73	VNM	2016	7039.06	10739.4	0.655442	0.00248184	0.0113111	0.797947	0.512536	0.326923	2.71602	0.223302	8.8672	9.3083	0.493	1.0076	122.381	0.00146027	0.00895702	0.0180134	2
73	VNM	2017	7993.11	12408.1	0.644183	0.00233533	0.0117607	0.805382	0.546824	0.355769	2.76493	0.222981	8.97182	9.43439	0.523	1.026	119.865	0.00144294	0.00932106	0.0168092	2
73	VNM	2018	8459.35	13207	0.640518	0.00219103	0.0113124	0.785687	0.545667	0.375	2.81621	0.221808	9.04276	9.51317	0.566	1.0606	119.682	0.00163118	0.00956673	0.0170657	2
73	VNM	2019	8833.06	13821.4	0.639085	0.00195659	0.011056	0.77782	0.540042	0.389423	2.87	0.216445			0.566	1.0569	118.123	0.0015044	0.00993611	0.0166136	2
74	ZAF	2000	822.09	978.428	0.840216	0.0291532	0.0108069	0.668226	0.399824	0.679348	2.08604	0.113858	6.62221	6.88948	0.224	0.7194	184.865		0.00239054	0.00715729	2
74	ZAF	2001	791.796	945.996	0.836998	0.0289284	0.010895	0.697673	0.4279		2.12451	0.112811	6.59024	6.85911	0.232	0.6911	190.177	0.00185025	0.00256726	0.00704514	2
74	ZAF	2002	815.976	988.753	0.825258	0.0282209	0.0115664	0.692809	0.446684	0.718919	2.1637	0.112935	6.59836	6.87971	0.238	0.7299	178.455	0.00194119	0.00276296	0.00695093	2
74	ZAF	2003	1045.89	1241.83	0.842219	0.029314	0.0104389	0.690347	0.458978	0.724324	2.20361	0.11211	6.82463	7.09179	0.246	0.7332	179.302	0.00197764	0.00294457	0.00695484	2
74	ZAF	2004	1262.89	1515.07	0.833553	0.0287535	0.0107274	0.653953	0.479963	0.706468	2.24425	0.109637	7.01281	7.30424	0.259	0.7499	188.715	0.00246974	0.00315197	0.00740738	2
74	ZAF	2005	1477.63	1795.01	0.823189	0.0286054	0.0108559	0.674222	0.475698	0.705882	2.28565	0.108607	7.14616	7.45738	0.283	0.7955	186.291	0.00215322	0.00335648	0.0076987	2
74	ZAF	2006	1668.63	2097.25	0.795626	0.0274222	0.0126703	0.614339	0.477696	0.72549	2.32781	0.103867	7.26502	7.62008	0.299	0.7693	180.989	0.00217605	0.0035655	0.00800267	2
74	ZAF	2007	2000.83	2519.3	0.794204	0.02657	0.0123637	0.616167	0.494877	0.679612	2.37074	0.103867	7.4623	7.81206	0.305	0.7894	185.735	0.0022117	0.00377903	0.00807886	2
74	ZAF	2008	2162.67	2801.12	0.772072	0.0249261	0.0129586	0.640469	0.511382	0.703884	2.41447	0.105516	7.57909	7.94068	0.311	0.886	196.596	0.00223985	0.00394025	0.00828641	2
74	ZAF	2009	1805.2	2217.25	0.814161	0.0271505	0.0113924	0.607879	0.465071	0.645933	2.45901	0.104362	7.38555	7.69793	0.318	0.8735	169.693	0.00249261	0.0040643	0.00723204	2
74	ZAF	2010	1936.57	2428.01	0.797595	0.0271042	0.0115388	0.596538	0.457229	0.655502	2.50436	0.103315	7.42675	7.76506	0.359	0.9001	171.39	0.00651613	0.0041784	0.00777027	2
74	ZAF	2011	2264.01	2928.05	0.773215	0.0237597	0.0134056	0.585165	0.437382	0.658768	2.55771	0.099193	7.58339	7.95293	0.405	0.893	171.082	0.00920729	0.00432463	0.00822641	2
74	ZAF	2012	2017.67	2662.33	0.757859	0.020377	0.014324	0.5692	0.446772	0.64455	2.59601	0.0989209	7.46837	7.86296	0.432	0.9214	167.587	0.00974149	0.0044811	0.00831378	2
74	ZAF	2013	1905.51	2559.02	0.744625	0.0220769	0.0145712	0.544483	0.436202	0.64455	2.63515	0.0989209	7.40074	7.81201	0.456	0.9731	160.272	0.00947529	0.00456765	0.0082427	2
74	ZAF	2014	1772.69	2365.25	0.749473	0.0226151	0.0162415	0.551814	0.460857	0.615385	2.67595	0.0989209	7.33387	7.73119	0.463	1.0283	161.732	0.0108177	0.00466387	0.00820008	2
74	ZAF	2015	1542.69	2073.91	0.743854	0.0227473	0.0174945	0.528091	0.499289	0.615385	2.7185	0.0989209	7.18747	7.58938	0.479	1.011	152.754	0.0117415	0.00474426	0.00802439	2
74	ZAF	2016	1480.33	1959.52	0.755455	0.0218253	0.0179099	0.541587	0.505645	0.591346	2.7629	0.0989209	7.14261	7.53336	0.487	0.9607	154.506	0.0122836	0.00494732	0.00785616	2
74	ZAF	2017	2980.26	3765.11	0.791546	0.0260793	0.0137236	0.718044	0.468726	0.605769	2.80925	0.0989209	7.29765	7.66546	0.535	1.0579	149.333	0.0122587	0.0051303	0.00801668	2
74	ZAF	2018	4922.84	6238.37	0.789123	0.02397	0.0130541	0.871066	0.460246	0.519231	2.85764	0.0989209	7.37048	7.77472	0.539	1.0458	155.033	0.0162735	0.00520488	0.00819285	2
74	ZAF	2019	4635.08	5841.73	0.793443	0.024807	0.0134993	0.865765	0.459938	0.552885	2.9082	0.0989209			0.546	1.0483	123.598	0.0167064	0.00530843	0.00814953	2
